# Supplementary material for: Phenomics based prediction of plant biomass and leaf area in wheat using machine learning approaches
Source: Front Plant Sci. 2023 Jun 28;14:1214801. doi: 10.3389/fpls.2023.1214801 (PMC10337996; doi:10.3389/fpls.2023.1214801)
Supplement: Supplementary file 2 [file Table_1.xlsx]

## Sheet: Experiment 1_i-Traits
PlantID	PSA	SMPALA_SV	SMPASA_SV	SMPALN_SV	SMPASN_SV	SMPAR_SV	Area_SV	ADAR_SV	ADBA_SV	BPC_SV	BPR_SV	BPAR_SV	CaliperLength_SV	CenterOfMassY_SV	Compactness_SV	ConvexHullArea_SV	ObjectExtentX_SV	ObjectExtentY_SV	RatioOEXY_SV	SMPALA_TV	SMPASA_TV	SMPALN_TV	SMPASN_TV	SMPAR_TV	Area_TV	BPC_TV	BPR_TV	BPAR_TV	CaliperLength_TV	CenterOfMassY_TV	Compactness_TV	ConvexHullArea_TV	Excentricity_TV	ObjectExtentX_TV	ObjectExtentY_TV	PSCC_3	PSCC_6	PSCC_8	PSCC_11	PSCC_13	PSCC_16	PSCC_17	PSCC_18	PSCC_20	NoPSCC	PSCC_Ratio_2	PSCC_Ratio_4	PSCC_Ratio_5	PSCC_Ratio_6
1	597447	5286737000	4.40246e+09	0.282821	0.234436	1.20394	136972	0.983388	2281.67	37790.7	10428.4	0.275747	1049.45	3322.45	0.219704	624472	932.667	856	0.917798	13713960000	8434052000	0.394149	0.242401	1.62602	186531	34632	6429.9	0.185664	1296.46	2157.09	0.176999	1053852	0.0568307	1264	1293	1764	5574	9183	34038	13909	107939	166955	84228	10175	20147	0.00156164	0.0055235	0.00774629	0.0093297
2	393098	4.64763e+09	2.20471e+09	0.377368	0.172011	2.55911	110888	0.993241	762	34330.3	10695.5	0.308056	1044.8	3299.82	0.231557	488337	763	766.333	1.00437	3790688000	1078663000	1.03787	0.295331	3.51425	60435	20631	7042.91	0.341375	1436.54	2246.15	0.093827	644111	0.310203	1326	870	2757	4733	7449	26828	11626	57787	83043	52800	12438	18214	0.00317478	0.0108599	0.0113381	0.0120403
3	540429	8118051000	3044931000	0.365086	0.137014	2.66765	148967	0.9968	474.667	42101.3	11899.6	0.282691	1125.74	3230.43	0.238045	625729	790.333	1051.67	1.33066	4938272000	4047187000	0.564524	0.462659	1.22017	93529	23872	6093	0.255236	1130.54	2342.65	0.115395	810511	0.00983463	997	1121	3104	5668	7682	29498	12486	68459	131829	98892	18958	23235	0.00275892	0.00836373	0.0100402	0.010488
4	301347	2.59036e+09	1.14576e+09	0.409596	0.183901	2.31242	79028	0.992534	589.667	26290	8762.72	0.333025	885.35	3364.39	0.2215	358972	786	637.667	0.811281	4125225000	1688718000	0.998908	0.408917	2.44281	64263	18877	5545.04	0.293746	1158.74	2301.36	0.0792255	811140	0.175628	1090	1058	1628	3769	6658	21154	8631	40496	64463	42973	8977	13395	0.00300318	0.0090726	0.0113723	0.0125072
5	490609	3.43938e+09	2.77971e+09	0.229559	0.187329	1.23728	122138	0.995429	568.667	32745	8786.2	0.267835	943.353	3348.49	0.268433	455505	801.333	764.667	0.954243	6187640000	4404114000	0.401166	0.285534	1.40497	124194	29063	6801.12	0.234013	1172.4	2148.17	0.162035	766464	0.0283546	1152	1046	1677	4459	6862	25401	12387	76837	127961	81376	11809	17768	0.00173866	0.00583764	0.00854856	0.0090887
6	95381	535112600	1.8603e+08	0.690499	0.24435	2.978	27771.3	0.938329	1715.33	6699.67	1618.23	0.241464	591.549	3504.18	0.209314	133806	541.333	376.333	0.695197	180238600	85621270	1.2378	0.588008	2.10507	12067	3868	1239.86	0.320544	690.831	2256.68	0.0647475	186370	0.126659	674	391	317	1573	7030	17731	2211	12105	11916	4162	710	2252	0.00138392	0.00607039	0.0107883	0.0164918
7	234033	1.79296e+09	889732400	0.432963	0.214433	2.03087	64382.3	0.963551	2342.67	16266	4130.77	0.252197	775.09	3394.38	0.203568	316739	689	655	0.950653	1375424000	632281700	0.822787	0.378235	2.17533	40886	9211	2075.1	0.225285	954.699	2149.04	0.0907201	450683	0.137007	787	785	1065	3025	9410	25894	4926	32050	51020	28734	3430	6210	0.00176044	0.00890045	0.0110113	0.0129255
8	98543	3.97635e+08	2.69666e+08	0.450418	0.304993	1.47774	29765	0.975553	734.667	10055.3	3400.29	0.338556	572.723	3486.12	0.197183	150929	520.333	465.667	0.894939	120850300	25789860	1.41303	0.301546	4.68596	9248	3445	1283.31	0.372513	531.897	2255.27	0.0644743	143437	0.420237	419	518	400	2206	6297	21259	6376	6747	3361	1509	782	2516	0.00210061	0.010087	0.0158205	0.0223862
9	193564	2.34685e+09	697357000	0.83475	0.247668	3.36179	53081.7	0.980908	1012.33	14106.3	3755.55	0.265895	783.536	3341.11	0.174329	308122	549	685	1.24772	1226622000	357217600	1.04146	0.303294	3.43382	34319	6515	1236.79	0.189836	829.002	2173.96	0.117988	290869	0.301315	523	815	804	2508	7341	20997	3969	35853	44636	15852	1970	5112	0.00168936	0.00718625	0.0100897	0.012957
10	168443	6.90858e+08	599511200	0.344898	0.298601	1.15743	44720.3	0.948905	2291.67	12444	3478.87	0.27845	606.973	3469.42	0.21978	203756	571.667	502.333	0.878717	701385100	435570500	0.596794	0.370618	1.61027	34282	9296	2520.73	0.271163	698.652	2186.53	0.120377	284789	0.0546601	649	658	670	2447	8513	20109	4383	29665	30746	11283	1762	5305	0.00186413	0.00686879	0.00993808	0.0145272
11	148620	1285207000	455021800	0.770655	0.272916	2.86626	40909.7	0.981787	738.667	11843.3	3432.73	0.289927	769.616	3384.03	0.159342	263949	544	679	1.24816	456188600	278959200	0.680529	0.416143	1.63532	25891	6497	1630.34	0.250937	680.007	2149.48	0.109727	235958	0.0581195	681	654	579	2206	3969	21371	3349	21389	31591	17105	1888	4477	0.00184363	0.00744853	0.0115193	0.0148432
12	155902	7.06179e+08	1.17816e+08	0.519338	0.0864489	6.0045	36917.3	0.952254	1774.33	10843.7	3186.41	0.293588	601.149	3517.26	0.28564	129239	588	289.333	0.492063	980314700	824935500	0.480895	0.404673	1.18835	45150	12051	3216.54	0.26691	778.832	2140.51	0.129393	348938	0.00740817	779	684	513	1825	4275	19929	4150	29230	31271	9511	1696	5557	0.00184731	0.00530461	0.00904414	0.0117061
13	97424	5.95861e+08	316762000	0.762771	0.394032	1.96582	28213	0.95668	1229.33	7287.33	1892.39	0.258522	627.64	3471.55	0.177016	159404	517.667	461.667	0.891822	147666700	85958890	0.903402	0.525883	1.71788	12785	3718	1081.23	0.290809	546.708	2225.23	0.0786479	162560	0.0697654	526	519	302	1220	3828	19607	2368	12409	13203	5135	898	2609	0.00176548	0.00713377	0.0105005	0.0125226
14	152978	1.22578e+09	1.63564e+08	1.04429	0.137	7.7632	34523.7	0.98014	693.333	9893.67	2837.13	0.286696	863.44	3492.41	0.198381	174699	851.333	319	0.374706	2911623000	1327071000	1.19277	0.543647	2.19402	49407	11658	2750.8	0.235958	1198.03	1922.25	0.0718235	687895	0.139749	1199	966	343	1754	4488	15676	5374	35084	26591	6508	1579	5855	0.00100014	0.00368027	0.00628195	0.0114657
15	257530	3.1539e+09	1104011600	0.667873	0.235485	3.1387	68677.7	0.973202	1839.33	18092.7	4769.22	0.263377	878.048	3333.02	0.214689	322497	678.667	741.667	1.09283	3061357000	514496700	1.15438	0.194008	5.9502	51497	9620	1797.08	0.186807	844.938	2009.15	0.158242	325433	0.507283	841	544	1180	3481	9608	22739	5742	48153	61676	24435	3373	7306	0.0020619	0.00772726	0.0101891	0.0135169
16	95162	488279000	1.65201e+08	0.66886	0.228208	2.97659	27202.7	0.941316	1626	6909.67	1778.53	0.256532	571.591	3511.11	0.205771	132027	525.667	378.333	0.719721	206239700	93422110	1.12263	0.508528	2.20761	13554	4601	1561.84	0.339457	629.149	2256.45	0.0742486	182549	0.141739	573	420	205	1320	5776	18727	2270	14199	9297	1925	657	2880	0.00126101	0.00433997	0.00860638	0.0138711
17	53901	2.73638e+08	5.08952e+07	1.04392	0.194469	5.38694	16213	0.966536	541.333	4362	1190.36	0.269825	529.622	3530.41	0.178801	92008.3	523.667	264.333	0.504774	66514510	3566227	2.40223	0.128798	18.6512	5262	1684	538.931	0.32003	503.612	2146.52	0.0646247	81424	0.806809	493	317	164	1150	4238	13368	1252	6052	3385	707	290	1306	0.00140999	0.00554721	0.0135433	0.0213354
18	289876	2215922000	262866700	0.56492	0.0669969	8.4108	62648	0.959344	2546.33	17159	4703.49	0.274017	844.735	3498.95	0.299459	211000	828.667	317	0.382542	5720760000	3192112000	0.550596	0.307225	1.79215	101932	25741	6500.4	0.252531	1152.32	2091.02	0.134771	756332	0.0804899	1078	936	891	2944	6181	18697	7013	48931	76462	37915	4237	9438	0.00174557	0.00525742	0.00789993	0.0101561
19	349559	1353966900	8.95474e+08	0.192937	0.129045	1.52131	83397	0.983126	1410.33	18423.3	4070.56	0.22092	649.241	3437.55	0.376929	221591	573	469.667	0.819663	2305468000	1148946000	0.233489	0.116361	2.00659	99368	19946	4003.73	0.200729	842.119	2168.37	0.290668	341861	0.112088	799	641	739	3130	5603	24937	12956	94458	65279	14750	2662	7910	0.00100126	0.00401649	0.00664552	0.00895414
20	316344	1.2269e+09	890148300	0.217009	0.157419	1.3822	75209.3	0.973735	1954.67	17681.7	4184.46	0.234137	675.963	3446.51	0.329115	228450	628	469.667	0.747877	2281210000	1412926000	0.277203	0.171693	1.61453	90716	19145	4040.42	0.211043	830.102	2227.38	0.240136	377769	0.0552457	758	652	744	3101	5094	24840	10090	77388	69273	19789	3172	8402	0.00119806	0.00420112	0.00716309	0.00980262
21	783246	8.32031e+09	4171073000	0.21977	0.109689	2.00996	194490	0.992667	1421.33	43377.3	9674.71	0.222991	1003.87	3266.81	0.327962	594232	901.333	874.667	0.970414	9320767000	5945076000	0.23354	0.148959	1.56781	199777	34560	5978.63	0.172993	1215.5	2194.53	0.248809	802934	0.0488972	1136	936	2148	6372	8591	38056	20575	166218	219915	94338	12585	23048	0.00132142	0.00513504	0.00725187	0.00813538
22	984349	16699780000	5.32932e+09	0.26229	0.0822549	3.24938	253099	0.9901	2504	65571.3	17000	0.258732	1225.99	3174.52	0.322931	783849	920.667	1101.67	1.1966	13742910000	7682565000	0.27134	0.151684	1.78884	225052	41976	7829.23	0.186517	1306.56	2153.28	0.199121	1130228	0.0800081	1291	1279	3625	9687	14497	45407	23945	194320	282443	127516	15127	31329	0.00177071	0.00672526	0.00914513	0.00984102
23	868138	13658380000	3.25941e+09	0.268628	0.0639096	4.24849	225557	0.993266	1522.67	41937.3	7870.43	0.185838	1094.78	3200.79	0.378085	598627	757	1026.33	1.35579	6817960000	4529034000	0.18598	0.123543	1.50539	191467	25215	3320.66	0.131694	1149.09	2192.49	0.297565	643447	0.0406914	1020	882	1925	7243	11244	44062	27564	240751	197467	54693	9021	19654	0.00101366	0.00456264	0.0070392	0.00834314
24	865982	11511430000	3208538000	0.220138	0.0602846	3.68097	229203	0.9919	1853.33	39599.7	6847.44	0.172624	1034.66	3201.05	0.41324	554169	715.333	984.333	1.37605	6213998000	4658096000	0.195303	0.146401	1.33402	178374	29669	4934.85	0.16633	1061.45	2211.58	0.266738	668723	0.0204804	1003	985	2771	5779	8247	35117	20105	193339	283061	97352	10703	20060	0.00155315	0.00460056	0.00586155	0.00667335
25	900207	1.0991e+10	5.37735e+09	0.201977	0.0975398	2.10789	233470	0.991101	2075	60098	15510.1	0.256882	1087.64	3249.64	0.35372	661063	881	1017.67	1.15513	10750740000	7392720000	0.269315	0.185194	1.45423	199797	47632	11355.6	0.238402	1179.87	2124.2	0.214465	931608	0.0342551	1180	1124	3504	8520	10689	45761	22631	184183	243835	110981	16327	30703	0.00192733	0.0068873	0.00904348	0.00946449
26	541290	7.47403e+09	2864664000	0.308206	0.118024	2.61023	155862	0.996128	605.667	39790.7	10161.5	0.255398	1087.3	3251.51	0.272645	571975	784.667	1003	1.27825	3318354000	3037668000	0.610842	0.559173	1.0924	73705	22531	6887.54	0.305692	1113.2	2219.07	0.112506	655122	0.00195016	1068	876	3092	5228	7079	27267	13376	73490	132228	90877	20160	24112	0.00253838	0.0084391	0.0091947	0.00965841
27	1147852	1.77305e+10	5.38114e+09	0.1974	0.0598969	3.30287	299720	0.994213	1732	43693.7	6372.2	0.145793	1099.45	3192.52	0.478818	626762	799	1001	1.25282	9483266000	8190500000	0.153333	0.13243	1.15784	248692	36284	5293.81	0.145899	1181.2	2158.09	0.330735	751937	0.00535034	961	976	2186	7817	12447	49351	45963	282207	268644	87129	13247	24077	0.000755324	0.00357189	0.0052742	0.00681011
28	634003	6262518000	3.74963e+09	0.264947	0.157595	1.70416	153672	0.987224	1966	39341.7	10124.2	0.255553	978.518	3303.67	0.280066	550595	871	865	0.993111	11418000000	5180897000	0.38156	0.173132	2.20387	172987	30804	5485.31	0.178071	1349.71	2116.66	0.193521	893893	0.141191	1221	1107	1989	5733	8348	33511	13967	119261	178692	91297	11410	20072	0.00152681	0.00555991	0.00784381	0.00904254
29	1111272	9.05285e+09	6.86922e+09	0.133255	0.10076	1.32711	260805	0.992311	2010	44936.3	7750.93	0.172149	982.837	3262.38	0.446773	584903	939.667	814.667	0.866974	19234240000	14643450000	0.177853	0.135403	1.3135	328857	39472	4737.74	0.120028	1390.88	2154.74	0.299319	1098683	0.0183631	1265	1112	3042	6222	8639	33156	21371	227425	386579	168421	13910	23213	0.00146679	0.00407371	0.00509596	0.00559899
30	976041	9645472000	5634784000	0.151737	0.0883216	1.73287	252195	0.99424	1450.33	44849.3	7991.53	0.177711	1062.35	3243.09	0.41912	602839	852.333	842.333	0.988268	12583780000	9575265000	0.261288	0.19882	1.3142	219455	41026	7669.6	0.186945	1204.16	2138.9	0.248502	883113	0.0184332	1138	1084	3313	6041	7282	34760	20347	192465	314290	148995	17541	23579	0.00169665	0.00499467	0.00570263	0.00618929
31	757638	7.155e+09	3.60625e+09	0.200739	0.100676	2.00105	189035	0.991181	1661.67	42734	9660.82	0.226059	951.878	3289.85	0.371308	510367	803.667	783	0.974285	8268727000	6444906000	0.227771	0.177532	1.28299	190533	37232	7275.49	0.19541	1175.96	2204.75	0.232325	820113	0.0153647	1086	1162	3060	5862	7144	30950	15972	135294	222987	124402	17172	23752	0.00200096	0.00640411	0.00754978	0.0077372
32	700862	7150151000	3.6795e+09	0.224468	0.115218	1.9814	178611	0.986429	2423.67	43964.3	10850	0.246241	1014.55	3290.08	0.337958	529045	749.667	885.667	1.18141	7222233000	4801653000	0.265183	0.176305	1.50411	165030	35669	7709.37	0.216137	1099.28	2166.89	0.227071	726778	0.0405274	1042	979	2317	6383	8731	39555	16431	146239	196475	82134	11355	22563	0.00172502	0.00599262	0.00829265	0.00910736
33	873259	9.24558e+09	6.07184e+09	0.201401	0.132521	1.52401	214195	0.99295	1510.33	48689	11085.5	0.227352	1056.34	3247	0.340643	630433	960.667	815	0.848369	16716030000	15422800000	0.314149	0.289845	1.08385	230674	44941	8755.62	0.194825	1458.93	2095.85	0.186982	1233666	0.00161917	1224	1458	3276	6636	8824	33715	19335	143033	252410	156523	20598	26698	0.0017784	0.00569934	0.00695097	0.00759912
34	774808	1.11246e+10	3.07292e+09	0.296539	0.0800783	3.77539	194443	0.993972	1158.33	43449	9713.52	0.223277	1027.36	3205.17	0.36126	541659	756.333	853	1.12781	7396407000	5828741000	0.201734	0.158976	1.26896	191479	25687	3445.92	0.134151	1108.09	2131.56	0.255907	748236	0.014051	1069	1103	1847	7505	12062	41889	24913	162890	207569	74845	11248	22267	0.00105962	0.00544264	0.00815041	0.00968627
35	1774690	25318250000	15326710000	0.146353	0.0874085	1.70221	416468	0.996093	1622	64201.3	9910.61	0.154336	1226.66	3158.5	0.496066	845678	1108.67	969	0.874023	42045380000	26233660000	0.152379	0.0950748	1.60273	525287	37609	2692.69	0.071597	1595.22	2255.87	0.369769	1420581	0.053627	1555	1331	2684	8745	10181	37072	35730	603642	568003	111623	12212	32952	0.000694769	0.00289008	0.0043478	0.00492762
36	1373278	1.96353e+10	8.94494e+09	0.167857	0.075611	2.23289	342518	0.996718	1128.33	58654.3	10055.5	0.17123	1215.96	3168.83	0.436308	785414	936	1087.67	1.16204	21271610000	15580110000	0.177968	0.13035	1.3653	345724	49196	7000.52	0.142298	1369.83	2280.74	0.314605	1098915	0.0238527	1340	1153	4072	7194	8885	33171	26690	234767	444798	261925	28874	33071	0.00158744	0.00413318	0.00495748	0.00523856
37	989964	7095814000	5.62964e+09	0.142098	0.113908	1.25116	222115	0.995482	1009.33	36864.3	6127.12	0.165701	947.295	3302.19	0.479164	463420	892.667	663.667	0.743465	18372050000	10939500000	0.175423	0.104454	1.67942	323620	30194	2817.12	0.0933008	1202.17	2194.48	0.34735	931682	0.0642981	1203	1163	1131	5157	6511	27457	19683	424273	209949	34147	6310	20422	0.000579819	0.00229806	0.00377994	0.00520928
38	656133	1.18476e+10	2163835000	0.365784	0.066486	5.59958	179842	0.992735	1287.67	35920.7	7189.35	0.199691	1112.15	3189.5	0.313583	578241	717.667	1041	1.45053	4073441000	1838938000	0.299579	0.135244	2.2151	116607	18321	2878.55	0.157117	1018.51	2188.59	0.266924	436854	0.142836	1013	757	1226	8258	13833	45578	25795	149379	112807	41479	7554	15075	0.000858058	0.00467283	0.00863544	0.0125859
39	1357922	2.85441e+10	8.73017e+09	0.265791	0.0806003	3.31298	327885	0.993843	2027	65128.3	12945.1	0.198382	1265.2	3103.47	0.372027	882041	941.667	1111.67	1.18053	24441080000	16694800000	0.174484	0.119183	1.46399	374268	36456	3551.04	0.0974061	1383.77	2206.18	0.32226	1161385	0.0354606	1265	1168	2264	11412	15975	63012	44448	491862	240892	42353	9266	28000	0.000838045	0.00354586	0.00630522	0.00840402
40	1283740	1.8153e+10	1.22654e+10	0.200339	0.135467	1.52123	300940	0.995974	1221	68662.7	15741	0.228499	1242.61	3166.45	0.344953	877009	1193.33	1015	0.850559	29853010000	23200220000	0.205742	0.159892	1.28676	380919	39055	4004.24	0.102528	1615.47	2183.4	0.253721	1501329	0.0157248	1476	1541	2367	10039	11860	49563	30574	387814	377386	89183	11417	34653	0.00091841	0.00384735	0.00613286	0.00782012
41	1064846	1.45073e+10	7.47692e+09	0.234092	0.121362	1.94228	248978	0.989319	2651	66992.7	18028.3	0.268938	1264.68	3245.01	0.286851	869814	1177.33	1039.33	0.882786	24107330000	18420170000	0.238524	0.182254	1.30875	317913	52602	8703.55	0.16546	1621.32	2245.31	0.204866	1551808	0.0178835	1555	1357	2492	9610	13234	56859	34928	283570	247863	71508	11904	35503	0.00126028	0.00440815	0.00699256	0.00902478
42	717928	1.19152e+10	2.02047e+09	0.301604	0.0509779	5.95987	198918	0.988741	2238.33	34144.7	5871.35	0.171517	1074.24	3211.52	0.429428	464485	606.333	988.333	1.63002	2664363000	2220737000	0.18146	0.151247	1.19976	121173	22797	4288.94	0.188136	822.514	2209.89	0.319755	378956	0.00824681	650	745	1960	5726	9763	35126	19810	164182	182273	71878	10874	18421	0.00116168	0.00485425	0.00670819	0.00797573
43	1049555	1.06671e+10	7.4417e+09	0.170576	0.118876	1.43772	250195	0.993545	1621.67	56725	12861.5	0.226713	1062.63	3263.9	0.379254	661643	1021	883	0.864838	17476340000	16366160000	0.195521	0.1831	1.06783	298971	47892	7671.79	0.160189	1505.67	2128.33	0.237095	1260974	0.00107613	1224	1329	3845	7499	8671	36736	22976	182184	325228	183119	23418	33103	0.00175217	0.00571957	0.00686767	0.00714493
44	755884	1.32235e+10	2798304000	0.320493	0.0668741	4.87642	203416	0.990071	2021	44945.3	9951.16	0.220519	1129.89	3191.14	0.324384	628288	767.667	1047	1.36387	5657508000	4061744000	0.266736	0.1915	1.39288	145637	25666	4523.19	0.176233	1103.74	2174.24	0.210648	691377	0.026957	1103	906	3331	6530	9965	39051	18865	144545	198795	100745	17117	25073	0.00178467	0.00713602	0.00792185	0.00863889
45	767029	1.07498e+10	3.56099e+09	0.279485	0.0909436	3.11206	196247	0.992127	1532	43684	9736.75	0.222357	1035.09	3223.26	0.322595	609358	829	893.667	1.07801	8138089000	4681479000	0.25602	0.147277	1.73836	178289	25000	3505.54	0.140222	1206.8	2163.92	0.24016	742376	0.0727033	1081	1200	1782	7870	11261	47393	25858	164578	183426	65728	11306	22477	0.00104038	0.00522536	0.00825132	0.0102604
46	1506338	2.03986e+10	14576090000	0.178852	0.126694	1.42125	337969	0.993882	2059.67	73160	15874	0.216045	1302.55	3194.27	0.330922	1025686	1127	1117	0.991127	45923000000	33694200000	0.189383	0.138952	1.36294	492430	56615	6509.06	0.114971	1777.44	2159.15	0.265415	1855319	0.0235914	1773	1536	3134	10193	13201	52153	35444	367028	485481	165950	17168	39106	0.00106019	0.00394467	0.00559835	0.00676674
47	1003660	15688830000	6.42273e+09	0.190403	0.0775726	2.45863	287154	0.994172	1674	66086.3	15220.3	0.230149	1108.26	3197.35	0.421351	682588	869.333	1026.67	1.18098	7857288000	7073990000	0.388579	0.349842	1.11073	142199	42708	12826.9	0.30034	1283.26	2111.65	0.148424	958056	0.00275208	1111	1224	5045	7056	9706	38686	26245	121813	215752	169077	59187	69999	0.00269215	0.00651316	0.00677122	0.00703027
48	975177	12736870000	6.51602e+09	0.201824	0.103386	1.96188	251219	0.992949	1774.33	61355.3	14987.3	0.244256	1112.56	3234.25	0.349346	719395	956.333	911	0.952597	12410680000	9909403000	0.252912	0.20194	1.25241	221520	47716	10278.1	0.215403	1424.53	2168.13	0.206015	1075263	0.0125583	1213	1181	4227	8959	12397	42417	23009	172413	265738	150142	23312	35344	0.00206629	0.00667674	0.00862408	0.00918705
49	1074950	15648320000	6768552000	0.223271	0.0964178	2.3196	264790	0.991034	2375	54389	11177.6	0.20545	1098.88	3226.83	0.371888	712352	903.667	1004.33	1.1114	15793060000	13088490000	0.200609	0.166254	1.20664	280581	48834	8499.36	0.174046	1348.93	2208.61	0.265556	1056579	0.00876914	1338	1139	3279	7849	9031	39948	27660	212972	312651	161854	17776	26929	0.0015024	0.00501419	0.00655379	0.00730173
50	1018373	1.66613e+10	4.42966e+09	0.219697	0.0578228	3.83914	275769	0.993121	1901.67	46978.3	8015.03	0.170109	1106.4	3183.1	0.457785	604837	708.333	1039.67	1.46776	8408671000	4888641000	0.230335	0.133913	1.72004	191066	36959	7149.19	0.193436	1083.85	2122.05	0.295162	647325	0.0700753	1051	892	2848	6587	9703	39672	26123	220858	289572	126277	17754	27584	0.00135707	0.00466725	0.00584953	0.00646816
51	999192	15755340000	4.24047e+09	0.219764	0.0588924	3.74393	267857	0.99666	895.333	48662.7	8849.92	0.181648	1086.2	3185.26	0.434417	618462	808	1021	1.26361	7583105000	6096877000	0.198162	0.159324	1.24377	195620	37971	7370.4	0.194106	1156.44	2145.56	0.283841	689188	0.0118032	1157	876	3324	6786	8772	36121	27626	214133	279588	124216	19424	30746	0.00150422	0.00525124	0.00627007	0.00679149
52	1354208	3.57151e+10	9.99677e+09	0.336144	0.0929192	3.63027	326306	0.993144	2239	67934	14145	0.207997	1467.15	3077.85	0.301072	1.08221e+06	1059.67	1401.33	1.32243	33457680000	18378690000	0.237552	0.13049	1.82046	375291	41509	4591.1	0.110605	1628.89	2227.66	0.265884	1411486	0.0846204	1215	1614	2041	11040	17036	66132	42159	400448	331854	75937	10973	32752	0.000671979	0.00322402	0.00549399	0.00815237
53	1180693	20723940000	7517168000	0.247238	0.0888315	2.79214	290007	0.991346	2503.67	72118.7	17937	0.248507	1214.09	3148.99	0.351228	827200	976.333	1110.67	1.13759	21751670000	13406220000	0.225366	0.1389	1.62251	310672	41023	5416.92	0.132046	1358.64	2128.98	0.27285	1138620	0.0563449	1184	1309	4166	12004	18296	52048	38497	269009	305536	113705	15581	33670	0.00158636	0.00615401	0.00852127	0.0101669
54	1502786	3.84512e+10	1.03377e+10	0.271045	0.0714868	3.91828	377189	0.994114	2220.67	75525.3	15158.6	0.199814	1431.7	3102.54	0.382067	993039	991	1342.33	1.35452	28678770000	15685330000	0.208114	0.113824	1.82838	371219	46397	5798.95	0.124985	1645.8	2160.45	0.30386	1221677	0.0857799	1625	1118	5653	11374	15403	60141	43962	319076	417020	179999	25941	39572	0.00153715	0.0059576	0.00702096	0.00756861
55	523151	5.58081e+09	2.58674e+09	0.35138	0.159487	2.31211	126536	0.993355	839	30958.7	7602.42	0.244144	981.773	3281.55	0.23063	548806	817.667	923.667	1.12964	8399905000	3901748000	0.407677	0.189366	2.15286	143542	25135	4401.28	0.175105	1267.79	2236.83	0.184812	776692	0.133703	1055	1241	1645	4173	6160	25827	11009	92443	157849	81901	9003	15723	0.00152537	0.00559494	0.00718913	0.00797666
56	1022686	11445360000	8.52562e+09	0.197958	0.146101	1.36505	240693	0.991707	1978.33	56066	13070.7	0.232762	1156.17	3263.62	0.322402	746305	1066.67	919.667	0.862187	23435780000	16795890000	0.259349	0.185869	1.39533	300606	51663	8878.95	0.171863	1494.18	2162.58	0.215156	1397151	0.0272386	1439	1313	2624	7213	9526	39847	23648	190653	301972	167046	19733	30604	0.00142077	0.0047649	0.00645164	0.007053
57	955263	1.56064e+10	4711771000	0.259491	0.0782198	3.34322	245251	0.993386	1620	49718	10084.4	0.202764	1200.17	3192.95	0.342743	716759	868.667	1102	1.26861	11502500000	7609448000	0.238717	0.157923	1.51161	219510	37827	6518.53	0.172325	1239.72	2088.98	0.243155	902756	0.0414926	1235	1053	3107	6995	9813	40025	21677	181665	273684	149669	19041	27410	0.00144882	0.0051567	0.00638568	0.00732259
58	865826	1.29753e+10	3529642000	0.265532	0.0726103	3.69193	220860	0.993569	1417.67	44488.3	8972.8	0.201612	1072.17	3204.81	0.360943	611930	790	985.667	1.24768	6427436000	6039745000	0.155594	0.146209	1.06419	203246	27668	3766.46	0.136131	1183.41	2157.94	0.292504	694849	0.000967021	970	951	1809	6464	10241	43560	29400	215127	202209	72132	12141	22894	0.000987496	0.00427915	0.00624144	0.0074657
59	1320077	2.22737e+10	7814303000	0.210268	0.0732481	2.89043	325976	0.992167	2551.33	56208.3	9704.89	0.172302	1231.93	3172.14	0.400168	814546	924.333	1173.33	1.26938	19829940000	15792070000	0.16939	0.134898	1.25569	342150	47362	6556.07	0.138425	1290.42	2147.2	0.310823	1100788	0.012849	1203	1206	3031	8074	12530	43032	32498	267872	392862	190874	25502	35326	0.00104994	0.00389674	0.00520651	0.00611631
60	1072845	2.58119e+10	4.9118e+09	0.339369	0.0640507	5.32306	275952	0.992594	2037	53131.3	10241.5	0.192219	1354.97	3110.42	0.342534	813282	844	1291.67	1.53041	11984180000	9050490000	0.199669	0.150791	1.32415	244990	32954	4432.7	0.134512	1262.19	2074.23	0.270416	905975	0.0194517	1044	1112	2965	8645	13502	51782	30292	243763	293692	119062	15051	27170	0.0011381	0.005395	0.00685654	0.00805801
61	1016546	1.89558e+10	5.0658e+09	0.286755	0.0745566	3.94766	257986	0.995343	1197.67	53967.3	11306.1	0.208795	1213.91	3163.81	0.32851	787988	945.667	1137	1.20233	13601030000	7128105000	0.231116	0.121124	1.90808	242589	35024	5056.62	0.144376	1432.87	2170.83	0.241463	1004665	0.0975075	1031	1327	2657	7502	10990	46864	38762	206365	239818	117822	17887	27244	0.00114505	0.0048891	0.00644634	0.00737989
62	863601	1.22162e+10	4.64857e+09	0.210723	0.079556	2.68288	241072	0.992613	1774.33	49944.3	10369.4	0.206945	1050.41	3225.41	0.399847	604972	860.333	934	1.08563	6807727000	5800397000	0.345435	0.294322	1.17367	140384	36181	9324.89	0.257729	1212.02	2158.98	0.167351	838861	0.00638327	1113	980	3324	6415	9932	36258	21656	111999	185620	148552	46614	53764	0.00177165	0.00607688	0.00692565	0.0074282
63	1028474	8.10206e+09	6.69281e+09	0.134604	0.110932	1.22945	245384	0.995981	988.333	47921.7	9371.78	0.195234	1462.47	3274.7	0.350587	766936	1124.67	1163.33	1.03438	18992830000	11386040000	0.222264	0.133245	1.66808	292321	40520	5616.67	0.138615	1452.76	2159.4	0.261773	1116695	0.0626988	1262	1437	3185	6550	7442	25886	18336	158154	328140	221856	21413	26224	0.00167335	0.00502103	0.00597682	0.00636866
64	901058	21751380000	4.12383e+09	0.392265	0.0727371	5.42501	236751	0.994776	1239	58919.3	14679.9	0.248595	1278.77	3117.07	0.290175	815553	834	1249	1.4976	9633863000	5509674000	0.264616	0.151336	1.74854	190806	32975	5698.72	0.172819	1151.5	2088.95	0.218952	871452	0.074169	1128	1059	3914	8462	12286	45516	21284	133138	229932	155734	30147	38347	0.00178568	0.00684751	0.00840789	0.00939118
65	922929	16179810000	4.46641e+09	0.288112	0.0769673	3.90474	237768	0.993454	1536.67	54500	12507.1	0.229152	1505.72	3174.85	0.317057	811276	855.333	1354.67	1.58379	12086100000	4329624000	0.275043	0.098529	2.79149	209625	34166	5568.59	0.162986	1241.44	2296.78	0.284153	737718	0.223259	1226	865	4267	7808	11780	39761	23558	146161	233815	152108	28096	36591	0.00222552	0.00643061	0.00745453	0.00846002
66	768988	1.36233e+10	3118029000	0.353156	0.0803448	4.43309	196453	0.988295	2288.33	47548	11534.2	0.241783	1242.72	3195.17	0.291585	674723	816	1154.33	1.41462	7850554000	4814884000	0.243303	0.149222	1.63048	179629	28343	4472.14	0.157786	1245.11	2150.33	0.207206	866909	0.0574472	1228	995	3066	7327	12162	39083	21821	138683	196495	111361	13828	22822	0.00167363	0.00678814	0.00829272	0.00952811
67	1252052	2.98896e+10	9856783000	0.345217	0.113363	3.09802	294231	0.99434	1664.67	69736.3	16553.4	0.236971	1407.19	3054.52	0.263156	1.11975e+06	1049	1333	1.27073	38761910000	22115680000	0.284125	0.162108	1.75269	369358	42993	5004.35	0.116399	1696.79	2011.31	0.23037	1603325	0.0747682	1627	1640	3945	10616	16533	57504	33055	243682	355417	182979	16744	32328	0.0014025	0.00536639	0.00716264	0.00847888
68	963304	2.09248e+10	4827974000	0.381466	0.0871085	4.51044	234026	0.996129	909.333	56773	13832.2	0.242063	1240.48	3102.23	0.317276	743174	847.667	1160.33	1.36886	16171730000	7362904000	0.236985	0.107898	2.19638	261227	28686	3150.08	0.109812	1325.31	2154.26	0.285629	914566	0.140095	1296	1040	2803	9085	12594	49195	26422	253176	278014	71820	8887	23524	0.00108896	0.00604067	0.00820198	0.00943108
69	888084	17797220000	3915009000	0.364231	0.0802848	4.54272	221095	0.988912	2445.67	55536.3	13957.4	0.251164	1129.74	3129.58	0.332571	664565	842.667	1052.33	1.24881	10308490000	7106797000	0.203987	0.140631	1.45051	224800	25518	2896.66	0.113514	1188.46	2088.98	0.271953	826613	0.0337985	1178	1126	4013	8947	17222	50218	25230	183698	242516	98793	12007	24559	0.00170705	0.00711081	0.00884038	0.0100745
70	816515	13340910000	4004338000	0.329076	0.0948097	3.77955	202350	0.992061	1609	44048.3	9639.82	0.216723	1049.54	3208.71	0.324199	627543	820	955.667	1.16545	11904580000	4966650000	0.271326	0.113198	2.3969	209465	26708	3405.43	0.127506	1278.17	2118.42	0.266445	786147	0.169109	1240	1047	2058	6914	9261	39758	21066	195991	237124	82434	8837	20413	0.00102019	0.00535201	0.00742791	0.0084677
71	667607	14399030000	2771618000	0.494261	0.0915767	5.61273	171322	0.989539	1740.33	38222	8546.74	0.222357	1237.84	3174.21	0.265609	661001	769.333	1183	1.53769	8316985000	2367460000	0.352327	0.100291	3.51304	153642	22625	3331.71	0.147258	1235.1	2201.07	0.194773	788825	0.310071	1013	1234	1705	5687	10083	36286	17009	141724	166320	79154	9870	17277	0.0011339	0.0055976	0.00775456	0.00851848
72	1049386	1.00031e+10	5.62427e+09	0.166241	0.0924629	1.80886	245227	0.994135	1438	47245	9120.72	0.192948	961.485	3252.84	0.466807	528462	833	807.667	0.969588	15459010000	10352960000	0.157086	0.105202	1.4932	313705	29543	2782.2	0.0941745	1295.38	2143.69	0.364831	859864	0.0391316	1051	1219	2362	6764	8979	35399	21828	357627	298072	65959	8775	22317	0.00109969	0.00392706	0.00545843	0.00644567
73	676881	1.42894e+10	3.19378e+09	0.497119	0.111048	4.52612	169561	0.992082	1343.67	41111.3	10003.3	0.242506	1189.71	3160.19	0.242783	700926	813.667	1122.33	1.37935	7704151000	6463387000	0.272325	0.228467	1.19197	168197	24567	3588.28	0.146061	1295.48	2101.06	0.191715	877329	0.00766989	1291	1060	1168	6170	11130	42562	19801	188953	154590	41585	5829	17981	0.000904147	0.00348658	0.00642949	0.00911534
74	875502	7802857000	5.1501e+09	0.182763	0.120485	1.51784	206492	0.991763	1696.67	48044	11185.5	0.232825	1006.41	3274.8	0.372547	554277	912.333	779.667	0.854585	14869280000	10327980000	0.226839	0.157559	1.43971	256027	35594	4948.44	0.139024	1365.38	2181.81	0.252529	1013851	0.0324829	1244	1352	3162	6851	10666	34732	17855	192729	291570	105035	10854	23412	0.00178869	0.00535464	0.00673899	0.00782522
75	895285	1.83364e+10	4.54754e+09	0.328845	0.0798948	4.26927	236348	0.992512	1771.33	54032.7	12404.7	0.228886	1294.75	3125.52	0.314562	751045	829.667	1220.33	1.47087	13557620000	5847110000	0.390866	0.168572	2.31869	186242	32891	5808.67	0.176604	1274.8	2211	0.208197	894549	0.157889	1257	908	4391	7891	10684	40646	18881	136495	245576	157129	26720	34258	0.00221382	0.00730382	0.00836047	0.00881395
76	937686	16334130000	5459024000	0.309817	0.102843	3.05115	230058	0.989216	2463.67	55898.7	13602.3	0.242916	1106.95	3142.23	0.315244	729388	950	989.667	1.04175	17137590000	12931250000	0.279739	0.211079	1.32528	247513	31792	4083.55	0.128446	1366.88	2217.08	0.225094	1099601	0.0195692	1222	1352	4361	10177	18806	49098	27309	217794	232246	84809	11388	23646	0.00193028	0.00788644	0.00917258	0.0108533
77	709203	12792910000	3.80314e+09	0.372054	0.108411	3.64936	185898	0.987183	2368.67	40823.7	8998.68	0.219234	1082.88	3155.3	0.304738	612060	780.333	1003	1.28535	10285100000	4083532000	0.448055	0.177893	2.51868	151509	21673	3100.27	0.143048	1222.85	2107.89	0.183217	826939	0.186283	1110	1018	4236	6394	14444	33661	14208	105483	198574	119930	17834	20539	0.00284968	0.00701774	0.00764238	0.00901575
78	1204276	22216750000	7811394000	0.248665	0.0852302	2.96819	299682	0.992432	2250.67	67330	15237.9	0.22329	1173.97	3142.14	0.367086	816090	1021.67	1075.67	1.05285	23591360000	12503500000	0.253222	0.134209	1.88678	305229	41763	5714.23	0.136825	1594.36	2113.79	0.217717	1401956	0.0943637	1595	1312	4525	9354	11918	48335	26398	213370	368829	196990	23750	34203	0.00169729	0.00633825	0.00760208	0.00776732
79	902150	1.78029e+10	3.97356e+09	0.301099	0.0669099	4.57115	243214	0.991822	1993	54784.3	12347.4	0.225164	1210.69	3160.94	0.35569	689576	745	1129.67	1.51633	7776663000	6314045000	0.261321	0.212173	1.23165	172508	36800	7850.3	0.213323	1151.32	2200.4	0.229299	752328	0.0107745	1138	1024	4741	7706	11442	38118	22822	145146	246299	146784	22083	29098	0.00253062	0.00708308	0.0080552	0.00854182
80	989164	1.95655e+10	5.50014e+09	0.318041	0.0867891	3.77735	248388	0.992951	1742.33	58550	13805	0.236001	1264.46	3128.72	0.358838	691690	784	1184.33	1.51063	15783040000	6458850000	0.265101	0.108486	2.44363	244000	28950	3434.85	0.118648	1216.22	2158.2	0.301081	810412	0.175743	1156	914	2945	9207	11826	48939	23238	216673	301104	111007	12948	28041	0.00139512	0.00593835	0.00837172	0.00930786
81	1035350	24274820000	3.56627e+09	0.316294	0.045779	6.99908	277208	0.990978	2490.67	41126.7	6101.91	0.148319	1256.29	3128.43	0.413258	672530	734	1207	1.64441	6971611000	4703397000	0.167973	0.113323	1.48225	203726	24320	2903.22	0.119376	1040.39	2216.43	0.32422	628358	0.0377445	993	940	1646	7603	13494	48491	43130	272119	221882	65589	8816	18296	0.000650988	0.00353021	0.00567248	0.00734341
82	529137	9.10644e+09	1952714000	0.409899	0.0874316	4.7817	149139	0.994703	789.667	38347	9887.61	0.256995	1199.3	3203.9	0.269182	557423	690	1090.33	1.58019	4134624000	1501174000	0.619142	0.224794	2.75426	81719	20405	5095.07	0.249697	1076.75	2043.89	0.164486	496814	0.218343	877	950	3265	5779	9219	29491	12118	68950	126738	90474	19820	22659	0.00283291	0.00791099	0.0091791	0.0109216
83	1508008	3.42632e+10	9.40384e+09	0.23724	0.0639988	3.8559	380827	0.995947	1539.33	71094	13316.1	0.186404	1375.01	3081.04	0.38819	990127	974.667	1289	1.3225	35613070000	14906390000	0.266546	0.111567	2.38911	365526	52628	7577.32	0.143979	1712.15	2131.11	0.293255	1246444	0.167998	1713	1303	5054	9188	10212	42451	31004	248689	461159	294889	34395	40177	0.0014423	0.00503777	0.00585275	0.00609281
84	938262	21310430000	3.51836e+09	0.378131	0.0624451	6.14786	237365	0.990748	2196.33	49865	10581.5	0.210079	1238.65	3120.32	0.355689	670680	761	1165	1.53088	9181280000	5717013000	0.17949	0.111765	1.60596	226168	25217	2811.61	0.111497	1151.41	2216.1	0.308256	733701	0.0540692	1082	1027	2574	7612	10835	42293	19706	206586	294559	109959	13683	25167	0.00122354	0.00528424	0.00656853	0.00811287
85	1179426	1.89189e+10	6.21793e+09	0.215956	0.0704444	3.11808	296362	0.991649	2469.33	46564.3	7325.33	0.157055	1147.25	3184.54	0.394903	750413	958.333	1008.33	1.05217	15224410000	9933712000	0.180604	0.117841	1.5326	290340	33572	3881.93	0.11563	1368.85	2180.13	0.277359	1046801	0.0442252	1205	1127	1991	7953	14748	43627	38598	274404	320053	122244	13188	24883	0.000878393	0.0032855	0.00500752	0.00674311
86	2018640	44190820000	26432720000	0.198618	0.118395	1.68793	471672	0.997408	1225	102266	22177.5	0.216846	1433.29	3062.74	0.375651	1256248	1221	1249	1.02293	89029750000	67246680000	0.244344	0.18456	1.32393	603624	63413	6661.78	0.105054	1955.1	2117.47	0.28128	2145988	0.019429	1715	1824	4301	15093	16740	63421	46504	520966	691615	197164	19385	49140	0.000952126	0.0041414	0.00639539	0.00747682
87	91675	636783900	9.07304e+07	0.963535	0.13997	7.37175	25565.3	0.931382	1753.33	5042.33	1011.52	0.196609	654.314	3529.72	0.2348	109871	646.333	278.333	0.430634	180454400	100353100	0.80427	0.447265	1.79819	14979	3846	987.497	0.256759	602.881	2485.14	0.120096	124725	0.0813694	393	598	127	1092	6129	17788	5402	6374	1456	675	461	1652	0.000654486	0.00263976	0.00543223	0.0119116
88	1581717	24523240000	1.25184e+10	0.171686	0.085955	2.0515	378114	0.99521	1811.67	66810.7	11832.3	0.176282	1254.08	3180.25	0.439841	866721	1001.67	1163.67	1.16173	42370740000	15484340000	0.211702	0.0773662	2.73636	447374	35418	2804	0.0791687	1620.37	2286.83	0.354871	1260666	0.215965	1603	1114	2988	9357	10599	40040	35061	435724	521458	159900	13432	31155	0.000782062	0.00375794	0.0053189	0.00591572
89	278404	2.29097e+09	8.07758e+08	0.397754	0.139621	2.86005	75897	0.96616	2567.33	20081.3	5314.13	0.264592	798.251	3383.72	0.266866	284664	606	682.333	1.12596	799838400	608083300	0.311002	0.236442	1.31534	50713	10746	2277.06	0.211898	1008.78	2267.66	0.118965	426284	0.0185497	967	785	733	4150	12517	20527	6161	63303	60744	17356	2698	9487	0.00151578	0.00512564	0.0105638	0.0149064
90	722048	6737331000	2.22144e+09	0.326181	0.108014	3.08033	143356	0.987333	1787.33	37179.3	9664.17	0.259047	1015.57	3401.93	0.335266	426860	962.667	540.333	0.561288	22398280000	19364610000	0.262731	0.227146	1.15666	291979	44790	6870.85	0.153401	1620.37	1835.62	0.210511	1387002	0.00527661	1243	1487	1690	5362	7197	31359	15286	148665	230444	99399	9672	26223	0.00128385	0.00387509	0.00595251	0.0074261
91	1157845	17761550000	7.20898e+09	0.231925	0.0909682	2.63148	277592	0.994316	1580.67	58046	12206.6	0.207781	1212.55	3172.27	0.336523	825952	1011.67	1006.33	0.994728	25375340000	10995980000	0.240138	0.10406	2.30769	325069	34829	3731.7	0.107143	1625.12	2261.93	0.245876	1322084	0.156301	1481	1338	2313	8076	9222	39103	27652	351089	355818	78709	10594	30367	0.00093104	0.00371639	0.0058393	0.00697503
92	1091571	12859570000	6.66454e+09	0.180145	0.0927919	1.95104	267196	0.995111	1306.33	54457.7	11105.7	0.203667	1131.49	3221.62	0.360029	744494	933.667	961	1.02928	17035700000	12837720000	0.202589	0.152666	1.327	289983	42910	6349.57	0.147974	1378.69	2162.45	0.250791	1156276	0.0197475	1334	1189	3548	7253	7961	33221	24096	195519	338706	191743	22778	29786	0.00157388	0.00533543	0.00647599	0.00664455
93	1526218	27775870000	1.07334e+10	0.231726	0.0893054	2.59843	346166	0.997445	888.667	70006.7	14179.2	0.202086	1373.82	3099.34	0.334656	1.03768e+06	1125	1249.67	1.11081	40763000000	28768560000	0.171367	0.120942	1.41693	487719	44543	4068.08	0.0913292	1617.91	2215.55	0.287364	1697215	0.0297575	1617	1393	1850	9488	12216	52179	39706	397731	479573	157629	11532	37027	0.000590348	0.00232732	0.00428772	0.00621667
94	1071599	1.27491e+10	5831218000	0.169536	0.0775766	2.19119	274217	0.995948	1106.33	49804.3	9062.01	0.18168	1091.26	3180.75	0.408848	671777	917.333	893	0.973474	15265110000	11508460000	0.24631	0.185695	1.32642	248948	42709	7327.07	0.171558	1341.33	2280.07	0.24186	1029306	0.0196874	1227	1230	3758	6343	7518	30243	20708	167372	323933	218739	25868	27650	0.00197929	0.00476764	0.00564017	0.00591919
95	1399844	1.93871e+10	11153896000	0.168822	0.0919141	1.89365	341278	0.996206	1281.67	69385.3	14116.1	0.202833	1177.91	3184.13	0.40754	836348	1041.67	1040.67	0.99904	34028570000	14113290000	0.240683	0.0998227	2.4111	376010	50910	6892.98	0.135395	1519.11	2215.27	0.291763	1288752	0.17113	1520	1219	4200	8696	9617	37635	29072	256449	436511	248770	31359	39623	0.00142016	0.00498984	0.00607425	0.00621212
96	967295	7469044000	5553317000	0.130637	0.0940562	1.43043	240349	0.996146	928.333	42588.3	7568.3	0.176576	1026.95	3276.97	0.430441	564963	919	761.667	0.828799	16311370000	6748003000	0.268993	0.111282	2.41722	246249	36204	5322.78	0.147022	1361.88	2125.61	0.266778	923049	0.171999	1319	1045	2584	5282	6530	26142	19316	181700	319733	169342	15462	23538	0.00149386	0.00392641	0.00510703	0.00546059
97	778294	6.32514e+09	4292699000	0.15387	0.103976	1.49111	202974	0.996648	678.667	45924.7	10403.5	0.226076	959.34	3275.03	0.382653	530877	865.667	750.333	0.866769	8366087000	7255703000	0.291638	0.252931	1.15304	169371	37423	8268.72	0.220953	1186.65	2293.17	0.184326	918866	0.00505226	1089	1107	3340	6130	7221	29936	16340	117405	223615	151529	19709	23958	0.00248364	0.00643202	0.007528	0.0078762
98	871669	12380500000	4732613000	0.280692	0.106754	2.63774	210202	0.996567	720	42846.3	8737.98	0.203662	1103.3	3221.96	0.305838	688312	910.667	949.667	1.04283	10896830000	10166010000	0.187515	0.174939	1.07189	241064	31295	4062.73	0.12982	1250.54	2210.13	0.246403	978331	0.00120389	1053	1166	1207	6021	8581	38540	27231	223862	211098	82121	10544	22456	0.000648182	0.00315716	0.00519349	0.00690744
99	1218362	2.86156e+10	6087535000	0.287463	0.0599582	4.87922	315953	0.997939	651.667	56429.7	10086.5	0.178707	1308.07	3098.52	0.38939	818876	888.333	1236.33	1.39174	17008670000	8661379000	0.232448	0.11837	1.96374	270503	36417	4902.71	0.134627	1366.82	2260.26	0.275947	980272	0.10574	1360	1042	4433	10023	13852	47824	38478	225186	306473	179710	26997	34583	0.00161528	0.00524803	0.00643815	0.00822662
100	969762	1.95979e+10	3.6054e+09	0.309375	0.0569157	5.43941	251684	0.993318	1678.67	41951	7012.42	0.1664	1148.72	3142.65	0.363967	694480	800.333	1076.33	1.34486	7821318000	5372836000	0.169658	0.116546	1.45572	214710	21178	2088.9	0.0986354	1033.96	2202.04	0.330362	649923	0.0344374	825	1020	2530	9132	15499	52765	39237	208030	216284	83455	11509	19065	0.00112914	0.00473415	0.00699553	0.00941674
101	1056419	2.46473e+10	4.16103e+09	0.279942	0.0470918	5.95195	296940	0.994461	1645	50722	8671.52	0.17088	1207	3109.08	0.439041	676632	681.667	1165.33	1.70954	6695154000	5803440000	0.244141	0.211624	1.15365	165600	31263	5902.02	0.188786	1094.63	2166.57	0.251501	658448	0.00509012	964	1060	4015	6595	9461	39626	23775	172686	292781	184144	30537	35048	0.00179001	0.00534826	0.00582439	0.00624279
102	833026	3.46256e+10	6.28583e+09	0.665137	0.120433	5.81992	228242	0.988673	2587.33	52794	12230.7	0.231148	1630.07	3027.02	0.209055	1.12244e+06	970.333	1493	1.53865	14163970000	9053151000	0.644016	0.411634	1.56454	148301	29685	5941.96	0.200167	1603.12	2005.31	0.117478	1262374	0.0484579	1152	1603	5183	7467	12462	42579	22193	114237	192508	135705	31602	32601	0.00289307	0.00768884	0.00807778	0.00896371
103	924317	1.31186e+10	4.08609e+09	0.231123	0.0717972	3.22557	238337	0.992463	1788	52794	11735.1	0.221273	1407.35	3205.2	0.322445	794671	921	1284	1.39414	10060800000	7437294000	0.229649	0.169765	1.35275	209307	34174	5579.66	0.163272	1201.79	2255.67	0.250452	835716	0.0224794	1092	1025	4246	7586	11464	42560	25094	189064	254020	111832	16602	27992	0.00239095	0.00635604	0.00760886	0.00820714
104	1491427	2.96874e+10	9.61814e+09	0.207719	0.0660007	3.1597	379323	0.994497	2097.33	64504	10990.7	0.169525	1333.96	3103.97	0.421538	898836	970.333	1224.33	1.26177	26017590000	17445350000	0.208253	0.139638	1.49138	353458	53487	8093.92	0.151325	1380.49	2219.15	0.296158	1193476	0.0389001	1374	1205	4682	8205	11731	42432	32193	256598	454301	269764	35672	40600	0.0014704	0.00454397	0.00507433	0.00550144
105	888062	1.61875e+10	3.17333e+09	0.330123	0.064778	5.1254	221406	0.992686	1620.33	45103.3	9191.38	0.203674	1137.39	3140.77	0.366688	603913	766.667	1100.33	1.43522	8020861000	6290712000	0.160076	0.125547	1.27503	223845	22301	2221.78	0.099627	1062.54	2156.18	0.324161	690537	0.0146148	981	886	2527	6887	10959	40719	22621	254171	245605	60119	8794	20566	0.00126455	0.00554804	0.00713576	0.00775509
106	1004894	20925450000	4.39939e+09	0.325431	0.0678305	4.85888	253689	0.993964	1540.67	53636	11362.1	0.211064	1264.97	3160.75	0.35574	717840	791.667	1217	1.53726	10609550000	7598619000	0.178455	0.127811	1.39625	243828	32063	4216.23	0.131498	1173.61	2170.17	0.301862	807746	0.0273444	1171	1064	4148	8214	11936	48401	27398	185725	280505	139044	19688	30598	0.0017375	0.00614891	0.00708731	0.008174
107	1355978	2.71151e+10	8.00973e+09	0.245503	0.0723156	3.41064	332386	0.996568	1138	73346.3	16193.4	0.220712	1221.47	3107.72	0.419968	793658	895.333	1133.67	1.2662	24787780000	13943920000	0.192523	0.1083	1.77768	358821	35145	3442.3	0.0979458	1302.18	2122.16	0.354698	1011624	0.0783854	1265	1194	5104	10534	13387	52433	35946	354795	401455	126635	15911	33860	0.00140415	0.00624125	0.00734525	0.00776856
108	1339398	2.28706e+10	9645278000	0.212454	0.0890941	2.39588	328455	0.992409	2491	65931.3	13258.2	0.200553	1228	3157.89	0.345477	953157	1095.33	1133.67	1.035	23371860000	17099880000	0.186469	0.136429	1.36678	354033	44525	5599.69	0.125765	1446.3	2212.14	0.25529	1386789	0.0240162	1414	1257	2130	11017	16281	57773	40372	364953	353909	99201	12113	32315	0.000739138	0.00331044	0.00614754	0.00822534
109	999643	15050990000	4884865000	0.239363	0.0769569	3.12721	250969	0.991683	2101.67	50231	10055.5	0.200222	1114.73	3208.05	0.372342	673724	830.667	1039.67	1.25161	10705680000	7756958000	0.175853	0.127417	1.38014	246736	33118	4445.24	0.134224	1147.49	2214.23	0.300511	821056	0.0255082	1109	1089	2440	7492	10401	45052	26230	225962	294325	113591	11689	23652	0.00109439	0.0044736	0.00631025	0.00749468
110	1142375	2.45647e+10	8.15085e+09	0.270816	0.0892551	3.05048	301335	0.993925	1825	74124.7	18240.3	0.245855	1202.35	3151.19	0.360378	837881	920.333	1137	1.23542	18490590000	12260420000	0.325423	0.215775	1.50815	238370	57657	13946.1	0.24188	1486.25	2262.57	0.208369	1143978	0.041047	1360	1153	5138	9059	11064	49173	27298	161810	286515	208387	44105	50365	0.00205624	0.00695131	0.00779779	0.00792997
111	1356309	3.32732e+10	7.18187e+09	0.268676	0.0577535	4.66306	351437	0.994335	2005.67	54144.7	8343.16	0.153976	1321.05	3091.26	0.384444	917726	936	1244.33	1.32942	15832890000	13525930000	0.173602	0.148307	1.17056	301997	31357	3255.86	0.103832	1288.44	2103.64	0.300009	1006628	0.00617452	1065	1225	1893	9050	12589	53965	45845	352619	360555	118655	12271	24871	0.000580989	0.00341957	0.00535571	0.00667252
112	1151970	2.12357e+10	5.97682e+09	0.236183	0.06578	3.62279	300324	0.99614	1156.33	57963	11187.2	0.192972	1226.1	3151.33	0.386557	778111	901.667	1181.67	1.31054	14363570000	9037287000	0.227993	0.143449	1.58937	250998	39619	6253.7	0.157846	1327.92	2249.87	0.244642	1025982	0.0518066	1176	1141	4422	8148	11686	43194	31294	221388	327792	165126	20789	31372	0.00186724	0.00554094	0.00617811	0.0070731
113	1234399	1.82709e+10	7.04146e+09	0.201743	0.0771578	2.63542	301467	0.991464	2572	50225.7	8382.84	0.166412	1154.35	3183.32	0.38609	780773	968.333	1008.33	1.04131	18510620000	13367010000	0.169981	0.122748	1.3848	329997	36165	3963.39	0.109592	1304.83	2119.05	0.29229	1129005	0.0260354	1260	1259	2315	7235	10414	38848	25996	259414	390183	189037	16467	28053	0.000922716	0.00385775	0.00530542	0.00586115
114	625538	1.26184e+10	2.02793e+09	0.430843	0.0692871	6.23607	171154	0.992996	1199	38326.7	8591.03	0.223885	1126.96	3171.43	0.282732	610117	725.333	1083	1.49311	4337144000	2247954000	0.345292	0.178966	1.92937	112075	19815	3503.32	0.176801	1188.61	2192.12	0.193031	580607	0.100654	1077	872	1243	7624	10722	45383	21598	132858	119946	54345	9842	18071	0.000971963	0.00528825	0.00926722	0.0121879
115	1334990	2.8816e+10	8.31903e+09	0.27648	0.0793854	3.49772	323130	0.993512	2098.33	57023	10088.8	0.176327	1403.95	3108	0.303126	1066122	1049	1270.33	1.21099	25418730000	18819890000	0.190169	0.1408	1.35063	365601	35887	3522.63	0.0981589	1553.79	2298.29	0.252377	1448633	0.0222501	1482	1413	1638	10671	15137	64258	46208	449438	280148	44786	8008	25200	0.000623975	0.00239328	0.00484873	0.00799332
116	1403696	2.39259e+10	7.76375e+09	0.192542	0.0621881	3.10768	352517	0.99691	1085.33	53361.3	8079.07	0.151334	1508.71	3148.06	0.414584	911338	958.667	1372.67	1.43185	17181480000	13894060000	0.143398	0.115961	1.23661	346146	42233	5152.81	0.122009	1247.1	2214.87	0.356988	969630	0.0111911	1161	1036	2382	9023	13182	50737	47360	376470	368761	115061	16243	30532	0.000726653	0.00336255	0.0048472	0.00642803
117	1269419	2.17068e+10	6.49287e+09	0.210708	0.0632064	3.34256	320812	0.992216	2499.33	53940	9089.71	0.168369	1197.65	3163.3	0.40949	783948	926	1091.67	1.17891	14456620000	11176660000	0.153403	0.118599	1.29347	306984	36537	4348.6	0.119019	1411.03	2199.24	0.294818	1041268	0.016373	1180	1103	2360	8604	13416	47790	34962	324255	360555	119898	16691	29200	0.00093271	0.00358038	0.0052591	0.0067779
118	1186444	2.45509e+10	6.44253e+09	0.249002	0.0649969	3.86422	314023	0.994299	1778	61234	11964	0.194764	1317.13	3143.47	0.391753	801876	880.333	1177.67	1.33775	14913520000	10260580000	0.249728	0.171814	1.45348	244375	44683	8170.11	0.182846	1407.83	2142.17	0.24468	998753	0.0341623	1392	1180	4627	7903	10651	42599	26947	187711	315191	214099	39668	42954	0.00193351	0.00566314	0.00600787	0.00666108
119	1227496	39902180000	6.81297e+09	0.407529	0.069243	6.06697	313157	0.992712	2274.67	69896.3	15700.6	0.223085	1496.38	3008.3	0.319294	981811	876.333	1459	1.66489	17888250000	11968240000	0.215629	0.144268	1.49464	288025	34112	4040.03	0.118434	1282.28	2080.2	0.27999	1028698	0.0393157	1215	1193	4904	11454	15566	56468	33103	273510	348298	141027	17058	31889	0.00154135	0.00681387	0.00839025	0.00933119
120	1416989	3.2836e+10	9.43365e+09	0.276	0.0790898	3.51034	345028	0.997127	994.333	68334.7	13537.8	0.198121	1297.8	3090.21	0.365164	945645	975.333	1220.33	1.2512	26758830000	21639670000	0.183465	0.148367	1.23656	381906	40144	4219.73	0.105115	1371.61	2178.28	0.304267	1255166	0.0111875	1336	1306	1817	11133	15056	59190	40470	389963	391958	112143	15816	35065	0.000661261	0.00274173	0.00530985	0.0078568
121	384244	2.56771e+09	1.61395e+09	0.2617	0.160614	1.6626	99524.3	0.988733	1132.33	27852.7	7797.67	0.280056	820.093	3353.36	0.259956	382847	709.667	693.333	0.976984	3589689000	1742186000	0.48909	0.237371	2.06045	85671	16975	3363.46	0.198142	1105.05	2210.33	0.144561	592630	0.120063	932	885	1177	4494	6080	26701	8002	67523	114086	52200	4383	12687	0.00152768	0.0062096	0.00991037	0.0116957
122	582747	7.36468e+09	2507200000	0.334298	0.112157	3.10174	148767	0.991925	1197.67	37635.3	9576.82	0.252364	1049.72	3274.48	0.276351	541454	776.667	1000.33	1.28798	6732887000	2573890000	0.361643	0.138251	2.61584	136446	22861	3830.27	0.167546	1195.96	2162.41	0.20348	670564	0.1997	1175	806	2193	5926	8044	30062	12717	115344	176943	77713	7541	16164	0.0016937	0.0073205	0.00929048	0.0101691
123	1302647	1.47414e+10	8.28545e+09	0.138692	0.0760731	1.84273	327126	0.996734	1082	47198.7	6810.54	0.144328	1081.77	3203.57	0.454648	718812	1048.33	906.667	0.864865	23367530000	13587430000	0.226398	0.131643	1.71979	321270	49429	7604.9	0.153855	1542.49	2184.76	0.277101	1159397	0.0700393	1411	1098	3046	6408	7455	27130	23524	211734	427800	271396	26581	26036	0.00120217	0.00362569	0.0045776	0.00491921
124	294528	1.50311e+09	8.79903e+08	0.325603	0.187924	1.74129	68330.3	0.992887	489	19668	5670.12	0.28798	806.209	3407.27	0.234048	292578	701.667	615.333	0.87696	3011366000	2011793000	0.375628	0.250945	1.49686	89537	15675	2744.18	0.175067	970.484	2227.79	0.177336	504900	0.0395981	965	823	729	3137	4856	19825	8622	96964	50825	9281	2658	9643	0.00134452	0.00428143	0.00772762	0.0106509
125	1285706	2.49097e+10	9.09281e+09	0.26202	0.0956256	2.74333	308447	0.992814	2216	65864	14073.3	0.213495	1316.95	3157.61	0.314364	985250	1064	1185.67	1.11435	20528950000	19136350000	0.158081	0.147357	1.07277	360366	41054	4677	0.113923	1428.71	2108.43	0.28018	1286197	0.00123263	1257	1325	1892	10334	13858	57723	38145	349937	354052	90984	9914	30726	0.000728005	0.00312202	0.00572059	0.00803761
126	957155	1.49013e+10	6336955000	0.282638	0.119649	2.38847	229728	0.994122	1347.33	50312.3	11027.8	0.218945	1143.89	3159.31	0.294026	785149	947	1025.67	1.08307	20969090000	14237370000	0.292016	0.19827	1.47282	267970	40677	6174.64	0.151797	1486.32	2303.03	0.21703	1234713	0.0365601	1335	1413	3584	6986	9724	35384	17721	142514	288808	197225	21226	25725	0.00173326	0.00567097	0.00663842	0.00729871
127	1593018	27495190000	1.66055e+10	0.216121	0.12853	1.73932	357247	0.99308	2471.67	84804.3	20189.2	0.23761	1292.22	3135.07	0.357674	1.00095e+06	1130	1075.67	0.951917	59472100000	35702440000	0.218864	0.131389	1.66577	521278	59538	6800.16	0.114215	1753.3	2334.47	0.314353	1658255	0.0623741	1734	1465	4114	11689	15096	51976	32869	298496	543940	255663	21991	40174	0.00144066	0.00471432	0.00653226	0.00733764
128	1261054	1.58777e+10	7.71491e+09	0.177793	0.0861589	2.07408	299054	0.994693	1594.33	57225.7	10956.1	0.191326	1145.31	3194.6	0.400014	752167	969.333	940.333	0.970083	20079940000	15925260000	0.151641	0.120266	1.26089	363892	38326	4036.59	0.105322	1380.04	2123.96	0.315016	1155153	0.0133151	1271	1274	3088	7797	8991	39221	24285	256150	439394	199709	14916	29023	0.00120931	0.0038896	0.00552712	0.00618292
129	954155	1.14705e+10	4.37416e+09	0.180893	0.0681859	2.66794	251841	0.997283	677.667	45595	8261.37	0.180716	1006.35	3225.57	0.435483	578060	861	874.333	1.01549	8964920000	4896514000	0.227223	0.124106	1.83088	198631	37752	7175.18	0.190061	1223.9	2232.83	0.238791	831818	0.0861454	1072	1219	3244	6600	9009	35986	27443	187942	269337	136441	14781	22831	0.00162867	0.00529998	0.0064434	0.00691712
130	299650	3.81545e+09	8.31521e+08	0.522357	0.113681	4.59774	85338.7	0.97082	2488	22314.3	5844.8	0.261879	846.209	3309.83	0.254255	338096	577	743.667	1.28885	1053879000	452307000	0.553529	0.237566	2.33001	43634	10734	2640.57	0.246001	1005.22	2242.34	0.109491	398517	0.159521	1006	618	2069	4655	14158	17624	6726	41296	66733	40654	6172	9121	0.00297013	0.00998165	0.0124078	0.0155348
131	811072	1.12704e+10	3.27853e+09	0.263589	0.0765039	3.45387	206777	0.99219	1618.33	41705.7	8415.62	0.20184	1043.75	3205.89	0.35459	584330	825.333	945.333	1.1454	7160545000	5038909000	0.196813	0.138498	1.42105	190742	24283	3091.42	0.127308	1182.58	2278.38	0.235935	808450	0.0302455	1161	956	2968	5871	8673	32454	17525	168481	261336	107982	11505	19634	0.00174707	0.00560986	0.00660607	0.00723857
132	1362019	14676150000	9.68264e+09	0.130608	0.0859744	1.53444	335247	0.994201	1942.67	66408	13229.7	0.197931	1153.02	3213.13	0.43534	771377	1066.67	967.667	0.907187	25758980000	17338950000	0.202931	0.136597	1.48561	356279	61503	10617	0.172626	1462.22	2188.42	0.266875	1335005	0.0381693	1275	1383	4171	9782	13106	46332	31956	233097	420230	234621	23577	35603	0.00183624	0.00475764	0.00624	0.00718198
133	711907	4.55783e+09	2.09344e+09	0.181163	0.0833189	2.17676	158581	0.992673	1161.67	33774.3	7203.98	0.213154	903.117	3390.9	0.414896	383084	873	528.667	0.605575	9763694000	9626866000	0.17506	0.172607	1.01421	236164	38584	6303.78	0.163378	1225.62	2150.31	0.263092	897647	4.97931e-05	1030	1226	1440	5056	7129	27982	16320	172335	223260	79993	8170	20085	0.00102261	0.00344848	0.00553584	0.00710205
134	1211149	9642235000	7984468000	0.128746	0.106456	1.20859	273886	0.995543	1222.67	52530.3	10099.3	0.191931	1063.07	3282.85	0.442183	620233	1003	809.667	0.807245	22940590000	21820860000	0.15122	0.143839	1.05131	389491	50613	6576.98	0.129946	1526.34	2302.01	0.307448	1266853	0.000625774	1208	1303	3365	7034	7597	28528	21584	204912	406007	246027	21787	29640	0.00150271	0.00439748	0.00535525	0.00580771
135	820743	7.50818e+09	3803305000	0.161049	0.0771583	2.13704	218406	0.989311	2295	36601.7	6135.42	0.167318	913.579	3270.88	0.450033	483838	759	744.333	0.980676	7568507000	3089047000	0.276234	0.112744	2.45011	165526	29720	5336.19	0.179549	1187.74	2164.23	0.229435	721452	0.176659	1076	961	2204	5688	8492	29848	16910	187097	266839	101271	8929	17555	0.00124765	0.00435215	0.00607864	0.00693031
136	224857	3.58131e+09	792200500	0.94349	0.20706	4.57502	61654	0.960988	2399.33	14274.7	3307.37	0.231842	823.501	3308.63	0.167955	369141	622.667	756.333	1.21467	1314310000	413846200	0.825774	0.260017	3.17584	39895	6503	1060.01	0.163003	1008	2292.82	0.104774	380771	0.271498	883	677	475	3277	12971	23591	4173	40576	54644	17412	1780	5780	0.0010629	0.00494537	0.00939264	0.0145737
137	978126	1.12329e+10	4967740000	0.187089	0.0808491	2.40655	245714	0.989379	2610.33	52251.7	11162.5	0.211965	1026.91	3225.34	0.406752	605987	838	892	1.06444	12438730000	6458547000	0.214189	0.111213	1.92593	240985	32825	4471.15	0.136212	1211.14	2167.19	0.277992	866876	0.100145	1179	1075	2674	7646	9342	34006	19706	190676	331573	151954	10843	24483	0.0012708	0.00532447	0.00716574	0.00781699
138	1366459	19288160000	9.07241e+09	0.168378	0.078936	2.13352	338482	0.997518	841.333	65418.3	12653.7	0.193492	1169.52	3181.62	0.422494	801289	1005.33	1021	1.01558	18884440000	15825730000	0.153271	0.128446	1.19328	351012	47307	6375.71	0.134773	1387.52	2163.09	0.30851	1137767	0.00776541	1376	1239	4373	8864	9293	36366	29226	278235	449690	215424	21228	33270	0.00145486	0.00537448	0.00631267	0.00648684
139	1279173	1.36193e+10	8.05166e+09	0.156966	0.0916353	1.73936	295286	0.996391	1069	55938	10623.6	0.189349	1128.19	3210.59	0.412401	718367	970.667	990.667	1.0206	26645210000	17041740000	0.172242	0.110163	1.56353	393314	41675	4415.82	0.105959	1490.53	2168.07	0.32225	1220526	0.0483229	1198	1373	3264	7503	9037	31421	22681	251174	456789	220831	16280	29208	0.00134853	0.00402369	0.00527137	0.00586551
140	1005674	1.62037e+10	4.19442e+09	0.233252	0.0603278	3.88347	263594	0.990306	2557.67	47565	8583.27	0.180449	1517.64	3176.6	0.35848	749632	900.333	1350.33	1.49981	9151401000	6807517000	0.198172	0.147416	1.34431	214893	36387	6161.27	0.169326	1182.28	2188.91	0.273883	784615	0.0215707	1010	1176	2886	7202	8876	36267	21495	195473	328264	153187	14296	24651	0.00133145	0.00507222	0.00672484	0.00716137
141	1774325	3.08098e+10	1.26623e+10	0.160337	0.0658142	2.43614	438410	0.996852	1381.67	67844.7	10514.3	0.154521	1561.3	3117.44	0.430777	1.04342e+06	1123.33	1393.33	1.24036	30051090000	27424240000	0.142578	0.130115	1.09579	459096	55628	6740.36	0.121169	1433.55	2139.86	0.325178	1411829	0.00208884	1406	1353	4372	9050	10605	36661	33895	320025	620926	320676	31311	40621	0.00131994	0.00364646	0.00467445	0.00510053
142	1126097	1.07056e+10	7256811000	0.127739	0.0844443	1.53578	291023	0.996495	1011	46748	7526.92	0.160186	1063.86	3242.82	0.468317	623285	972	809.667	0.83299	18652940000	9773651000	0.291345	0.152657	1.90849	253029	49556	9705.6	0.195851	1572.49	2233.91	0.225487	1122144	0.0975679	1559	1189	3446	6521	7293	26404	21905	199370	363984	210770	22860	27391	0.00151763	0.00454135	0.00550219	0.0057908
143	1496197	22497980000	1.01085e+10	0.171195	0.0758264	2.29322	363131	0.997074	1064	68827	13073.8	0.189093	1497.3	3150	0.427273	924913	1008.33	1352.67	1.34149	26326990000	17246520000	0.159086	0.104216	1.52651	406803	41532	4240.15	0.102094	1347.85	2176.5	0.362968	1120768	0.0434282	1313	1196	5077	9042	10242	37676	30072	336287	534455	207142	17813	31263	0.00144166	0.00495322	0.00576528	0.00604332
144	1823857	3.00209e+10	2.15907e+10	0.177499	0.120886	1.60704	414380	0.997267	1106	88241	19002.6	0.211375	1437.25	3120.48	0.377093	1.0972e+06	1147	1153	1.00523	108647000000	26299380000	0.322172	0.0779857	4.13116	580718	56635	5523.38	0.0975258	1970.02	2130.13	0.328169	1769569	0.372374	1736	1458	4007	12489	14109	51973	35679	437496	642697	231261	19407	45083	0.00111303	0.00382431	0.00568301	0.00684758
145	875381	7.51197e+09	5.12179e+09	0.180816	0.123033	1.48325	203967	0.996066	797.667	47248.7	10982.6	0.231827	1033.43	3282.36	0.345386	590954	907	905	0.997795	13826390000	9328948000	0.199164	0.13438	1.48209	263481	32803	4083.93	0.124498	1266.22	2261.73	0.275246	957257	0.0377249	1106	1265	1844	6924	8669	36729	19530	278639	249898	56459	8145	24871	0.00112865	0.00387031	0.00624871	0.0079097
146	1309759	2.04483e+10	7.99065e+09	0.180743	0.0701843	2.58484	336645	0.997145	965.333	64941.3	12538.1	0.192697	1543.7	3163.46	0.367613	955274	1039	1373.33	1.32178	16058670000	15714480000	0.17864	0.174812	1.0219	299823	51535	8858.08	0.171885	1383.03	2268.26	0.250125	1198694	0.000117348	1225	1378	4465	8442	9926	37207	25575	229382	411160	241540	27397	37593	0.00175758	0.00506887	0.00606066	0.00644546
147	1043353	9.90595e+09	5329970000	0.155002	0.082665	1.88774	253018	0.997547	618	47085.3	8765.18	0.185946	973.324	3236.85	0.466045	544073	826.333	817.667	0.989512	12595190000	10741230000	0.155832	0.132894	1.1726	284298	38791	5292.83	0.136445	1167.51	2246.86	0.325894	872362	0.00631149	1161	1096	3342	6206	7265	28664	19237	202004	369489	175198	14163	23962	0.00167633	0.0049178	0.00570756	0.00594813
148	1348622	16520250000	1.0327e+10	0.163804	0.10227	1.60604	317489	0.996808	1011.33	65101	13393.9	0.204879	1573	3207.7	0.324361	1018450	1131.67	1333.33	1.1782	34030020000	18287210000	0.216836	0.116525	1.86086	396155	48790	6008.92	0.123159	1553.8	2276.15	0.264675	1496758	0.0905472	1338	1550	3598	9159	10759	37927	28822	268488	454517	215636	19677	34204	0.00124646	0.00451053	0.00626269	0.00679138
149	1315809	2.47391e+10	6.92078e+09	0.229988	0.0624868	3.77663	329123	0.997298	883	57596.7	10115.5	0.174372	1244.54	3122.76	0.407741	816949	933	1109.67	1.18935	20377130000	10615180000	0.188898	0.098404	1.91962	328441	39320	4707.28	0.119717	1423.25	2181.97	0.314191	1045356	0.0992122	1415	1073	3976	7999	9163	36595	27121	274938	434969	199114	18844	30017	0.00142574	0.00459413	0.00549396	0.00607915
150	945467	6765129000	5.49627e+09	0.130674	0.106546	1.22936	227355	0.995821	950.333	47822.7	10067.6	0.210509	976.791	3278.12	0.416032	547561	895.667	731.333	0.816524	13962010000	12067730000	0.201238	0.173935	1.15697	263402	45082	7715.91	0.171153	1237.6	2198.68	0.273379	963506	0.00529603	1163	1192	3353	6763	7318	29951	17931	159048	301506	178693	18667	26740	0.00183719	0.00557502	0.00675645	0.00715308
151	1031242	1.55771e+10	5081381000	0.221736	0.0716549	3.11561	265070	0.998111	492.667	51721	10092.5	0.19517	1146.73	3171.68	0.367782	724025	908.667	1017	1.11922	13263690000	7608147000	0.23808	0.136564	1.74335	236032	36315	5587.29	0.153856	1345.27	2143.36	0.245957	959647	0.0734221	1346	1141	4032	7208	8388	34828	21132	213410	338388	152228	15453	24848	0.00172316	0.00566695	0.00681702	0.00698963
152	1149946	18366960000	5669780000	0.23668	0.0725961	3.26928	278820	0.996434	993.667	53404.3	10247.8	0.191271	1161.41	3162.08	0.401802	693861	913.667	1075	1.17658	15529430000	10722610000	0.158022	0.109109	1.44829	313487	28741	2635.02	0.0916816	1282.76	2249.99	0.31552	993556	0.0335267	1254	1190	3229	7248	7889	31809	22471	250588	417487	162629	13200	25972	0.00120267	0.00483588	0.00610724	0.0063029
153	1254485	1.33044e+10	8.63958e+09	0.160276	0.103046	1.55992	288477	0.99666	967.333	64935.3	14692.8	0.22408	1462.94	3215.48	0.354444	873273	1002.67	1283.33	1.27992	27559430000	15285140000	0.182074	0.100983	1.80302	389055	43946	4963.95	0.112956	1375.74	2108.49	0.335099	1161014	0.0820731	1370	1155	3986	8694	10368	36916	23151	202092	408898	256346	21197	33506	0.00160783	0.0053783	0.00661865	0.00693033
154	929564	1.24556e+10	4.11941e+09	0.223853	0.0735894	3.06503	235865	0.997227	661.667	47120	9425.32	0.19952	1057.15	3215.34	0.386626	610615	832.667	943.667	1.13331	8826894000	6438669000	0.179151	0.13068	1.37092	221970	31520	4475.88	0.142001	1159.99	2259.34	0.269979	822175	0.0244751	1159	982	1904	6387	7866	36104	28329	223600	249135	96806	13334	26740	0.000956362	0.00412882	0.00623841	0.00687096
155	1466299	34403230000	11066045000	0.279487	0.0895325	3.18363	350701	0.99434	1989.67	75672.7	16340.5	0.215715	1434.75	3103.29	0.314597	1.1212e+06	1121	1331	1.18733	38041420000	21601310000	0.221742	0.125913	1.76107	414195	52084	6549.44	0.125748	1922.89	2101.37	0.233245	1775793	0.0759791	1421	1632	2514	10724	12393	50187	37591	368792	434160	145085	14816	41615	0.000879766	0.00348701	0.00578804	0.00731365
156	1036449	7.65983e+09	6.13665e+09	0.132826	0.105683	1.26502	240486	0.994749	1260.67	43449	7852.77	0.180742	967.341	3281.6	0.46618	515829	921.667	742.667	0.805787	15307370000	12395880000	0.154277	0.124933	1.23487	314992	35631	4030.48	0.113117	1230.78	2265.1	0.320059	984169	0.0110451	1225	1188	2096	5984	6818	26514	18830	292868	369130	101154	9167	22354	0.000999567	0.00347533	0.00499783	0.00577356
157	759645	1.20324e+10	3.57949e+09	0.339222	0.100674	3.40937	188434	0.990096	1868.33	45406.3	10951.3	0.240936	1162.67	3225.43	0.295534	638270	838.333	1085.67	1.29503	8545521000	5054568000	0.226259	0.133829	1.69065	194342	26473	3606.12	0.136219	1165.99	2134.95	0.265211	732782	0.0658877	956	1166	2442	7077	10206	38334	16910	167232	227067	88032	9564	21512	0.00127823	0.00603045	0.00789974	0.00931619
158	1484450	2.20292e+10	1.12588e+10	0.175793	0.0896797	1.96505	354124	0.996172	1355	65223	12056.1	0.184357	1231.98	3183.36	0.393933	900276	1075.67	1080.33	1.00434	30396390000	24031790000	0.170623	0.134897	1.26484	422077	46826	5194.96	0.110942	1527.74	2212.67	0.305621	1381045	0.013674	1349	1309	2710	8919	10346	40416	31005	395422	525628	146937	14371	33749	0.000906059	0.00337027	0.00510223	0.00600829
159	1370955	1.57254e+10	11632261000	0.147235	0.10631	1.40023	327586	0.996586	1130.67	69326	14680.2	0.211211	1490.33	3213.1	0.362659	975116	1129.33	1274.67	1.12869	31798720000	17239330000	0.211012	0.114398	1.84454	388196	53651	7414.89	0.138206	1514.55	2368.4	0.287324	1351072	0.0881494	1482	1250	3835	9703	10825	40703	28296	268946	456062	219414	20301	35953	0.00141945	0.00487033	0.00653486	0.00707755
160	1337057	35179060000	7.99392e+09	0.294231	0.0653507	4.57344	346251	0.993579	2215.67	66834	12958.2	0.192118	1661.27	3089.5	0.320739	1.1347e+06	994.333	1496	1.50453	22441710000	11299050000	0.252194	0.126976	1.98616	298305	44088	6515.99	0.147795	1404.03	2139.95	0.268673	1110290	0.109061	1345	1099	4778	9176	12788	45029	29668	232168	386358	237420	31934	39009	0.00156089	0.00570432	0.00626974	0.00686283
161	74390	432333600	254692500	0.784328	0.458547	1.70198	23607.3	0.934824	1536.67	4800	985.047	0.204099	558.534	3503.76	0.175982	135009	522.333	476.667	0.912572	20060470	2876244	1.57577	0.225931	6.97454	3568	1065	317.888	0.298487	582.865	2327.24	0.0228497	156151	0.561303	509	547	215	1581	9195	15475	1254	6864	6435	1605	325	1308	0.00126361	0.00492002	0.0134023	0.0212529
162	1434315	3.23452e+10	9295182000	0.235031	0.0654404	3.73123	372054	0.995317	1711.67	65120	11497.3	0.174044	1357.25	3099.4	0.394264	942771	906	1225	1.3521	26002620000	12578000000	0.25689	0.124263	2.06731	318152	45483	6502.25	0.14296	1391.58	2136.58	0.290889	1093723	0.121078	1347	1130	4802	8835	10610	42094	28799	245036	447311	271530	32368	36020	0.00139649	0.00504492	0.00590107	0.00615973
163	1281666	1.439e+10	7.67787e+09	0.155281	0.0826183	1.89756	304591	0.992861	2174	53779	9569.7	0.176403	1097.67	3229.78	0.463682	657101	933	891	0.954984	19495620000	16749180000	0.144044	0.123752	1.16397	367892	44508	5384.63	0.120981	1241.12	2243.62	0.373595	984736	0.0057418	1193	1208	3038	7231	8687	37593	26193	320517	419730	152837	14361	29241	0.00119688	0.00372796	0.00495839	0.00564188
164	802743	8291122000	5.60981e+09	0.240615	0.158415	1.59503	186083	0.988013	2230.67	46734	11757.1	0.250632	1430.26	3289.21	0.260401	799742	997.333	1186.67	1.18984	16529380000	12084860000	0.276514	0.202163	1.36777	244495	39321	6323.81	0.160825	1370.19	2424.34	0.213449	1145451	0.0241259	1281	1247	2143	6782	9122	36753	15943	138782	256307	132940	13444	26148	0.00145501	0.00489447	0.0070147	0.00844853
165	1365411	26382640000	7369085000	0.215985	0.0597283	3.65254	349977	0.99505	1726	59128	9995.57	0.168932	1228.94	3105.46	0.410135	854671	922.333	1153	1.25009	17636620000	13317370000	0.177202	0.133805	1.32433	315481	40764	5267.21	0.129212	1456.04	2208.75	0.278458	1132958	0.0194708	1423	1251	4086	8022	10272	42560	26411	244778	466103	234700	22574	32460	0.00149332	0.00434594	0.00537274	0.00587515
166	1001344	1.41086e+10	8.23474e+09	0.263353	0.153329	1.72086	231466	0.992684	1695.33	53499.3	12374.4	0.231015	1200.04	3232.36	0.270612	858822	1048.33	1016.33	0.969475	24759080000	18795530000	0.262789	0.199493	1.31729	306947	40460	5333.21	0.131814	1619.17	2185.97	0.215918	1421592	0.0187474	1422	1411	2403	7299	9086	40913	21340	203891	305805	153139	16890	28643	0.00117043	0.00473064	0.00661611	0.0072892
167	1107645	9998901000	6.28922e+09	0.146684	0.091882	1.59707	261474	0.996868	822.333	48020.3	8843.72	0.183756	1033.29	3244.36	0.424735	615642	943.333	785	0.832155	15540650000	12978180000	0.148754	0.124226	1.19744	323222	36744	4177.07	0.11368	1310.87	2385.08	0.315929	1023083	0.00807335	1227	1220	2204	6466	8049	32967	25996	287082	364558	113296	9962	25688	0.000982264	0.00340542	0.00506661	0.00583761
168	1192616	16846810000	7.17379e+09	0.198355	0.0807987	2.54591	293735	0.996205	1148.33	57698.3	11359.5	0.195766	1241.75	3189.57	0.416015	704847	860	1153.67	1.34147	17534200000	9431996000	0.180807	0.0972597	1.85901	311412	34251	3767.14	0.109986	1243.36	2327.75	0.336907	924327	0.0902748	1091	1154	2729	8222	8567	33340	24388	268699	421008	162909	13449	26585	0.00104057	0.00437022	0.00626354	0.00689409
169	1234635	13514550000	7.55063e+09	0.156458	0.0861388	1.84164	294424	0.996894	907.667	52612.3	9405.88	0.178639	1125.96	3217.02	0.410568	718771	1017.33	951	0.934797	23160340000	14980330000	0.187599	0.121341	1.54605	351364	46992	6284.79	0.133742	1557.67	2208.52	0.276139	1272415	0.0459973	1488	1179	2820	6807	8700	33417	26658	272039	431033	169617	14064	28415	0.00124166	0.00368368	0.00488322	0.00551337
170	1690677	5.84272e+10	9.66792e+09	0.305898	0.0505554	6.06421	437359	0.998307	736.667	85664	16827.9	0.195624	1587.36	2954.68	0.400831	1092428	935.667	1549	1.6555	24378770000	20181530000	0.170078	0.140796	1.20797	378601	48558	6227.87	0.128256	1463.54	2162.66	0.324128	1168062	0.00887221	1258	1428	6917	11593	12573	48513	37649	283190	539089	308073	34693	43860	0.00167862	0.00636668	0.00687772	0.00685702
171	686702	5.46079e+09	4390690000	0.203955	0.164413	1.24922	163612	0.986955	2132.67	41200	10375.8	0.251855	973.493	3314.88	0.312683	523863	932.333	705	0.756167	12138350000	8405284000	0.316404	0.219096	1.44413	195866	34668	6136.19	0.176999	1360.78	2023.96	0.205631	952510	0.03302	1347	1020	2311	6149	8627	32375	14702	127910	205092	100530	11664	21076	0.00170088	0.00585116	0.00805444	0.00895439
172	1922334	42030140000	18789800000	0.20322	0.0860952	2.51701	455024	0.997508	1124.33	99246.7	21876.6	0.21638	1590.61	3077.6	0.413514	1.1359e+06	1072.67	1365	1.27253	89821160000	21225290000	0.28924	0.0683492	4.2318	557263	45146	3657.45	0.0810138	1971.04	2166.87	0.343642	1621639	0.381581	1972	1413	3745	14017	15667	52109	47314	453731	649728	224765	20834	46573	0.000955609	0.00398526	0.00612641	0.00729166
173	1355015	31756330000	7.28406e+09	0.264877	0.0605437	4.38003	346286	0.997057	1025	69828	14083.9	0.20166	1399.28	3082.14	0.36495	948766	906.667	1334.67	1.47206	20920180000	11821560000	0.209297	0.118269	1.76966	316156	41296	5394.05	0.130619	1386.04	2226.69	0.284034	1113093	0.0772231	1328	1096	3677	9431	10116	40951	27939	281105	461816	201194	17664	34084	0.00130552	0.00518961	0.0067121	0.00696007
174	1079292	1.64791e+10	5.51614e+09	0.22349	0.0725301	3.14002	272594	0.995497	1231.67	49434.3	8979.04	0.180827	1108.59	3170.34	0.371681	732844	960.667	987.667	1.02811	14826160000	8091666000	0.216798	0.118322	1.83228	261509	35675	4866.77	0.13642	1419.06	2262.88	0.237184	1102559	0.0863502	1287	1216	1630	6358	9581	50818	49667	281208	218991	64174	9960	24035	0.000623557	0.00275736	0.00440196	0.0058909
175	1593049	2.20224e+10	1.20994e+10	0.159343	0.0873374	1.8225	372282	0.996437	1324.67	72606.3	14222.4	0.194943	1308.52	3165.34	0.452691	824789	1019	1082.33	1.06215	32068700000	28720410000	0.141416	0.126651	1.11658	476202	42793	3845.51	0.0898631	1425.47	2218.91	0.351104	1356299	0.00303386	1392	1381	3765	9238	9933	34814	28733	360577	587403	226755	18251	36113	0.00122783	0.00426289	0.00532061	0.00579894
176	847577	5.2125e+09	3.86611e+09	0.139676	0.10483	1.34424	192379	0.994594	1041	42652	9473.02	0.221381	898.056	3329.63	0.423041	455180	879	689	0.783845	15719770000	8394319000	0.214934	0.114774	1.87267	270440	36187	4842.1	0.133808	1244.31	2231.9	0.300345	900431	0.0922842	1117	1020	1999	5843	7107	26464	17036	195993	287585	113100	9681	24742	0.0012813	0.00375187	0.00574933	0.00689377
177	1128617	11157460000	7.0804e+09	0.163702	0.101303	1.6328	262361	0.99614	1001	51581.3	10169.9	0.195817	1424.5	3242.1	0.361115	814583	1012.67	1221.33	1.20606	21053110000	12789600000	0.180489	0.109646	1.64611	341533	34836	3553.24	0.101999	1461.99	2257.67	0.342601	996882	0.0596209	1360	988	2445	6849	7707	29091	21444	269511	402678	150260	12055	26832	0.00100566	0.00363011	0.00515764	0.00606849
178	1214947	1.0103e+10	8.068e+09	0.132276	0.105847	1.25528	276090	0.994455	1528.67	53217.3	10299.4	0.193036	1076.26	3260.17	0.414621	665451	1021.67	774.333	0.757912	25235880000	19726750000	0.16878	0.131935	1.27927	386677	49626	6368.98	0.12834	1468.23	2296.06	0.300607	1286319	0.0150128	1402	1247	2806	6783	8131	30270	22633	239791	425552	205662	15925	28213	0.00122063	0.00386272	0.00499446	0.00558296
179	1294634	1.8135e+10	9.64794e+09	0.194921	0.103753	1.9311	304921	0.995696	1305	67050.3	14771.9	0.219656	1203.11	3206.61	0.406918	752883	1043	1060.33	1.01662	26855720000	15917580000	0.186107	0.110307	1.68717	379872	37583	3718.31	0.0989359	1379.61	2193.33	0.321698	1180835	0.0653946	1245	1332	2611	8904	10110	36070	29118	342832	447993	123918	12558	32332	0.00101728	0.00377249	0.00569736	0.00687762
180	1019414	7.67563e+09	6068106000	0.139456	0.107854	1.307	235800	0.995007	1179.67	49602.3	10434.7	0.210452	954.516	3276.11	0.450717	525126	883.333	735.667	0.83283	16494790000	9822583000	0.169432	0.100896	1.67927	312015	35496	4038.16	0.113764	1291.38	2134.17	0.329976	945569	0.0642768	1127	1101	3042	6240	7375	26423	20456	195950	356493	169211	14729	26500	0.00151263	0.00446629	0.00556889	0.00612116
181	1126564	2.34132e+10	7080893000	0.281277	0.0851451	3.31769	288503	0.993071	1998.67	72152	18045.3	0.25009	1372.07	3139.31	0.325397	887903	949.667	1326	1.39628	18382080000	13256080000	0.269733	0.194516	1.38669	261054	45760	8021.24	0.175289	1459.93	2194.88	0.206002	1267241	0.0262503	1244	1459	6913	9711	11558	47235	26148	173628	312481	199133	30676	40658	0.00274729	0.0080821	0.00817974	0.00862002
182	1100284	3.35643e+10	5443953000	0.35859	0.0580733	6.19933	306005	0.992155	2400	81612	21799.3	0.266626	1423.56	3090.83	0.310391	986225	888.333	1303.67	1.46754	9954000000	8219762000	0.299624	0.247422	1.21098	182268	43859	10553.8	0.240629	1388.28	2155.54	0.174221	1046191	0.009106	1349	1169	8462	10938	14781	54794	36638	155159	219993	157402	46671	58995	0.00371177	0.00901676	0.00930941	0.00994107
183	2112480	73120890000	16634060000	0.259338	0.0587544	4.43135	531149	0.995568	2345.67	100260	18943.4	0.188626	1819.55	2995.74	0.378758	1416232	1100.67	1694	1.53907	44100740000	34396000000	0.163703	0.127679	1.28215	519032	57406	6349.22	0.110602	1694.44	2241.61	0.314133	1652267	0.015285	1287	1620	4629	15960	24900	76251	72564	500767	627591	194298	22053	46799	0.000925453	0.00444075	0.00645639	0.0075551
184	1129465	26717520000	5.9097e+09	0.301672	0.0664222	4.60883	297847	0.994377	1672.33	70789.3	16855.8	0.237517	1310.46	3145.91	0.372927	800618	872.333	1237	1.41804	12195730000	8666182000	0.219111	0.155698	1.40728	235924	42780	7757.28	0.18133	1274.15	2212.46	0.267651	881461	0.028624	1099	1233	7162	9890	14110	49164	33500	177100	274791	181706	31388	40688	0.00287835	0.00798785	0.00831633	0.00875636
185	956678	1.72522e+10	5113535000	0.301295	0.0894052	3.37303	239272	0.990689	2222.67	55305.3	12822	0.231242	1068.64	3165.75	0.365375	656229	834.333	981	1.17579	11354120000	9327645000	0.199003	0.163485	1.21725	238862	34450	4968.57	0.144226	1238.36	2162.48	0.294871	810057	0.00960084	1074	1238	4928	7614	9725	41801	20918	164088	268039	162330	20275	28003	0.00208011	0.00786576	0.00791384	0.00795879
186	769251	1.55307e+10	5.518e+09	0.480838	0.169623	2.93711	179813	0.986286	2465.67	45174.7	11353.5	0.251134	1323.57	3153.08	0.198505	908787	1022.67	1185.67	1.15939	19543680000	10574360000	0.370051	0.20022	1.84821	229812	26753	3114.39	0.116413	1458.34	2125.52	0.196944	1166891	0.0886882	1322	1155	2255	10182	19237	53401	32534	205940	117365	24566	6270	16014	0.00126097	0.0076997	0.0104686	0.0132363
187	1250557	3.54812e+10	6583522000	0.365096	0.0670709	5.53267	311879	0.99579	1314.33	66441.7	14175.4	0.212748	1506.88	3081.36	0.328219	958518	932.667	1423	1.52573	19706790000	10002440000	0.198708	0.100857	1.9702	314920	38609	4733.44	0.122599	1411.03	2159.62	0.317749	991098	0.106697	1176	1199	2388	10391	14457	57557	39068	324517	344513	89252	12060	31306	0.000898799	0.00386228	0.00670661	0.0083091
188	1078837	22619640000	6353890000	0.310291	0.0849664	3.71555	270704	0.991515	2276.67	52574.7	10242	0.193409	1388.13	3168.57	0.297022	910550	968.333	1251.33	1.29225	17333150000	8734819000	0.243639	0.122779	1.98438	266726	29283	3214.89	0.109787	1517.7	2205.32	0.250375	1065304	0.108796	1460	1179	1836	9712	15508	61019	38985	333258	215351	42004	8813	23796	0.000886139	0.00348802	0.00638465	0.00900229
189	843335	18930610000	5.11409e+09	0.401075	0.108062	3.85768	217234	0.994445	1205.33	48039.3	10634.1	0.221116	1293.27	3134.23	0.26069	838553	848.333	1154.33	1.36071	15123050000	6989695000	0.411816	0.190336	2.16362	191632	28252	4165.15	0.147428	1450.5	2108.4	0.172705	1109589	0.135286	1227	1173	1367	8515	13520	49335	24843	221294	207934	59221	9189	21843	0.000739919	0.00353478	0.00681224	0.0100968
190	1097589	22299510000	5493986000	0.274009	0.064912	4.35656	286853	0.9936	1857.67	47340.7	7858.6	0.163889	1235.06	3153.32	0.374096	773057	892	1127	1.26345	12732470000	5711389000	0.226626	0.101657	2.22931	237029	28259	3369.09	0.119222	1288.49	2293.69	0.301421	786373	0.144912	944	1103	1619	8717	18870	68014	59970	282128	194160	46687	7618	19084	0.000674205	0.00318607	0.00598494	0.00794195
191	1054054	1.07167e+10	8.03727e+09	0.167431	0.125278	1.33933	252711	0.994886	1293.33	60932	14696.8	0.240976	1196.84	3261.03	0.359696	705337	1040.67	815	0.783152	23771850000	15369650000	0.271465	0.175515	1.54668	295920	45741	7070.29	0.154572	1563.6	2215.12	0.233009	1269992	0.0460799	1428	1221	3736	8019	9716	39442	22848	226730	338572	140032	17130	31012	0.00165456	0.00586972	0.00702146	0.00760777
192	1078257	2.34722e+10	6395138000	0.308939	0.0833694	3.72712	276118	0.990485	2621.33	55678	11229.5	0.201535	1230.63	3136.24	0.326876	844403	939.667	1073	1.14189	14572090000	9588866000	0.233336	0.153542	1.51969	249902	32820	4310.3	0.131331	1362.28	2213.73	0.249494	1001635	0.0425395	1186	1182	2011	11281	19323	59944	35947	267192	266899	73894	10841	25731	0.000906092	0.00401945	0.00788124	0.0104623
193	812428	14881560000	4.47413e+09	0.3711	0.111151	3.33734	200617	0.994203	1161.33	52180.3	13595.9	0.260444	1118.45	3144.98	0.288007	696363	831.667	1007	1.21082	11712500000	10458170000	0.264136	0.235849	1.11994	210577	36322	6265.11	0.172488	1230.13	2118.4	0.214936	979718	0.00320087	1210	1146	3774	6920	9211	41049	18186	150839	218305	118133	18901	28052	0.00203833	0.00732373	0.00844136	0.00851768
194	941027	2.11062e+10	4.0997e+09	0.365606	0.0709582	5.16195	240095	0.994338	1349	53255	11816.1	0.221695	1258.46	3148.04	0.31998	750527	789	1199	1.51965	10235980000	7624222000	0.210066	0.156467	1.34256	220743	33091	4960.58	0.149907	1199.73	2190.92	0.249871	883426	0.0213842	1200	1058	2519	8268	11984	46072	24825	227729	266647	88615	11864	25457	0.00124439	0.00543024	0.00778511	0.00878615
195	609336	11170340000	3521037000	0.471882	0.149112	3.17817	153854	0.992687	1125	42231	11602.2	0.274563	1122.62	3195.68	0.216611	710578	878.333	1037	1.18065	8152452000	6134459000	0.373334	0.280922	1.32896	147773	25465	4388.26	0.172325	1433.31	2241.05	0.14052	1051612	0.0199509	1121	1430	1774	6460	9180	37730	14874	133561	171424	62393	7401	19164	0.00136542	0.00610501	0.00895237	0.0106017
196	1436312	5.19511e+10	9463907000	0.391322	0.0713371	5.66432	364289	0.994435	2032	74282.7	15288.8	0.2043	1539.34	3003.71	0.324641	1.12224e+06	980.333	1425.67	1.45427	40279010000	14434410000	0.341479	0.122373	2.79049	343445	51687	7778.67	0.150496	1620.94	2451.71	0.2505	1371039	0.223127	1389	1404	5643	10719	13854	59042	41656	234940	371465	236487	38097	46548	0.00151499	0.00630991	0.00709804	0.00746286
197	622267	16651680000	2636298000	0.636008	0.101068	6.29453	161427	0.989853	1650.67	43780.3	11910.9	0.271336	1347.26	3146.07	0.216658	745907	809.667	1291.67	1.59531	6620840000	4170424000	0.347731	0.219033	1.58757	137986	26936	5258.13	0.195208	1141.96	2272.96	0.176225	783009	0.0515626	1139	1057	3336	5638	9252	36901	14888	98777	144847	93791	19857	27058	0.00226591	0.00813156	0.0085767	0.00906042
198	902772	2.09436e+10	2867550000	0.362168	0.049697	7.40346	240413	0.993346	1600.33	38629	6234.62	0.160765	1243.82	3148.51	0.40771	596105	678.333	1199	1.76757	5703658000	3866427000	0.17308	0.117329	1.47517	181532	24229	3233.83	0.13347	976.472	2193.37	0.326198	556509	0.036855	934	870	1284	6850	9721	45806	27591	259514	226917	57212	8330	17822	0.000665727	0.0034383	0.00576779	0.00758774
199	1197443	2.68641e+10	5620077000	0.270668	0.0565925	4.78811	315058	0.994057	1870	55521	9793.96	0.17617	1297.95	3125.58	0.380143	829489	894	1212.33	1.35608	12125100000	10487060000	0.190527	0.164788	1.1562	252269	41006	6665.47	0.162549	1211.41	2175.47	0.261228	965705	0.00524769	1183	1145	4248	7838	9695	40562	29185	221421	367213	186868	22482	31399	0.00143389	0.00547249	0.00634936	0.00654561
200	698325	1.51721e+10	2.38071e+09	0.389585	0.0590096	6.86053	198397	0.990092	1986	43258	9455.46	0.217355	1232.71	3183.2	0.330408	600168	695.667	1179	1.69478	3507152000	1805013000	0.329718	0.169695	1.94301	103135	23691	5442.03	0.229709	947.738	2175.82	0.206702	498956	0.102671	903	933	2275	7651	13515	43247	20329	147961	167600	67319	10115	19723	0.00143916	0.00731751	0.0102345	0.0109562
201	1079884	1.8993e+10	9546987000	0.315654	0.158973	2.05673	245250	0.990407	2353.67	58377.3	13929.3	0.238073	1295.91	3169.98	0.26793	922218	1142.33	1074.33	0.940473	32730420000	28153700000	0.276372	0.237727	1.16256	344135	45413	5992.82	0.131963	1667.94	2193.99	0.204133	1685835	0.00565068	1467	1572	2363	8557	10313	49091	22929	245232	336785	129825	17363	33752	0.00115012	0.00443196	0.0067748	0.007924
202	940902	1.47361e+10	5.31663e+09	0.273871	0.0975982	2.8622	232263	0.991458	1976.33	53606.7	12380.7	0.230599	1127.31	3220.57	0.341242	681783	853	1021	1.19695	13439690000	8417214000	0.22553	0.141248	1.59669	244114	39560	6410.91	0.162055	1176.94	2152.91	0.296125	824361	0.052803	1151	1014	2556	8268	11373	47151	25597	206679	245454	104910	15332	27853	0.00128175	0.0061186	0.00787011	0.00878731
203	442047	9.69359e+09	1.14411e+09	0.694022	0.0811983	8.57933	118394	0.988627	1341	28946.7	7087.35	0.244753	1154.03	3195.92	0.223819	530564	622	1068.33	1.71758	2027830000	1634390000	0.268746	0.216604	1.24073	86865	13841	2205.41	0.159339	878.846	2203.86	0.180458	481358	0.0115416	853	835	1746	4001	7154	31424	10866	99450	106990	38630	5843	13230	0.00142971	0.00713499	0.0089538	0.00905107
204	1091370	2.00503e+10	6.97059e+09	0.246957	0.0843456	3.00252	285466	0.995069	1395.33	66797	15647.8	0.233632	1270.36	3164.38	0.36428	784362	833	1192.33	1.43137	16385050000	9387182000	0.29677	0.170023	1.74547	234971	46642	9258.49	0.198501	1333.62	2121.6	0.237469	989480	0.0737272	1198	1167	6258	8520	9831	42207	28421	195990	282267	167907	30720	38434	0.0022403	0.00782319	0.00787359	0.0078067
205	375718	2.8761e+09	663343800	0.379232	0.0898569	4.67573	86388.3	0.991212	756.667	22701	5967.33	0.262905	966.063	3406.13	0.300542	289545	876.667	504.333	0.575285	7595305000	1769462000	0.559111	0.130255	4.29244	116553	25219	5456.73	0.216374	1328.33	1932.54	0.186844	623799	0.387011	968	1140	1205	3051	5360	20630	9686	72885	102341	46893	6388	12394	0.00183915	0.00501174	0.00672313	0.00812045
206	1053911	2.54574e+10	8.37464e+09	0.398426	0.128566	3.28634	252626	0.993347	1687.67	52285.3	10828.1	0.206738	1435.43	3107.89	0.233006	1104733	1092.67	1379	1.26205	32417770000	16195850000	0.369918	0.18481	2.00161	296032	35399	4232.95	0.119578	1862.54	2301.09	0.179476	1649424	0.11135	1859	1370	1414	7578	11052	53709	30098	283588	280911	87849	10979	27191	0.000744845	0.00276589	0.00490079	0.00719036
207	999946	24933700000	4489239000	0.382438	0.0684166	5.61524	255301	0.992143	1989	59391	13826.6	0.232857	1284.53	3101.31	0.341062	748219	781.667	1221.67	1.5629	12405910000	8120233000	0.226482	0.148243	1.52778	234044	35385	5349.84	0.15119	1153.6	2151.2	0.273913	854447	0.0435937	1125	1029	3923	8512	10043	47782	21219	183669	273130	151211	27341	38545	0.00152008	0.00709738	0.00843046	0.00851246
208	681547	1.01096e+10	3231142000	0.356547	0.11292	3.22128	168501	0.988007	2007	38805	8938.7	0.230275	1061.13	3237.74	0.304514	554351	823.333	945	1.14777	7588235000	4784879000	0.244852	0.154395	1.58588	176043	26004	3841.15	0.147714	1099.39	2483.07	0.28274	622632	0.0513332	869	1072	2007	5655	9002	35146	19443	172157	160486	60566	10312	18760	0.00138508	0.00537014	0.00726582	0.0082973
209	927884	1.36915e+10	4.47718e+09	0.251553	0.0817135	3.08979	233644	0.991057	2064	50501.3	10928.1	0.215679	1115.83	3216.43	0.35158	666095	831.667	927.333	1.11503	9192686000	7416784000	0.178475	0.143996	1.23944	226951	31232	4298.01	0.137616	1240.15	2343.64	0.260134	872439	0.0114321	1037	1201	2934	8382	12574	48126	26769	221993	240657	84065	12916	24602	0.00153144	0.00559337	0.00746861	0.00903346
210	1064668	2.94435e+10	4.85319e+09	0.371383	0.0596214	6.4034	281920	0.992225	2177.67	63533.3	14323.8	0.225248	1320.83	3130.06	0.364562	776921	800.667	1231	1.53747	13335810000	6279059000	0.278286	0.131029	2.12385	218909	40095	7343.73	0.183158	1233.98	2105.37	0.281874	776621	0.129431	1088	1034	6074	8229	10130	47172	27450	196976	280267	156743	24918	34289	0.00227301	0.00763994	0.00748778	0.00772917
211	537058	1.24435e+10	2.78998e+09	0.767402	0.171206	4.52599	127343	0.984468	1977.67	33788.3	8971.28	0.265531	1260.62	3165.38	0.174411	730201	786.667	1161.67	1.47669	8798363000	5497199000	0.36608	0.228726	1.60052	155029	22570	3285.87	0.145586	1224.09	2200.81	0.179061	865788	0.0533251	1132	1016	1054	5080	8037	36671	14026	112445	139477	56757	7312	16396	0.00103899	0.00494174	0.00785018	0.00945894
212	1422013	28902240000	10200823000	0.22679	0.079911	2.84461	357042	0.992548	2659	75129.3	15821	0.210355	1273.31	3109.93	0.395999	904452	1006.33	1159	1.15171	27417740000	18824890000	0.222689	0.152897	1.45646	350886	51641	7600.17	0.147173	1510.39	2167.67	0.258694	1356377	0.0345294	1497	1320	5327	10162	12431	52699	31531	300691	449101	191340	22728	40017	0.00154499	0.0059908	0.0069711	0.00714621
213	1012508	2.36125e+10	4.00304e+09	0.337519	0.0568603	5.96982	264736	0.993959	1595.33	50066.3	9468.68	0.18914	1268.69	3139.15	0.357545	740392	829.667	1232.33	1.48534	8536005000	6225865000	0.179123	0.130646	1.37105	218299	29194	3904.23	0.133734	1201.4	2203.05	0.278902	782710	0.0244903	1096	969	2190	8756	17000	55801	38048	209661	236423	94710	13481	25071	0.00101629	0.00432392	0.00680686	0.00864783
214	1163774	2.27643e+10	6.13266e+09	0.25987	0.0697896	3.74963	296047	0.996391	1065	65596	14549.4	0.221716	1225.61	3142.37	0.402157	737249	883.667	1106.33	1.25198	14813640000	11212770000	0.194983	0.147587	1.32114	275634	41969	6390.35	0.152263	1228.03	2152.14	0.280829	981502	0.019142	1172	1136	5892	8657	10044	43235	28350	231548	345443	162906	22962	35354	0.00206741	0.00700737	0.00745591	0.00743873
215	1030448	2.5336e+10	5.24191e+09	0.365111	0.0743728	4.98745	263898	0.989952	2648.67	59502	13422.9	0.225573	1349.46	3138.23	0.340759	775172	772.667	1228.33	1.58973	11143010000	8445480000	0.195479	0.148157	1.3194	238754	32764	4496.18	0.137229	1205.17	2197.64	0.275389	866969	0.018964	1076	1095	2899	9429	17617	50184	32037	206438	263358	116520	17996	31315	0.00124509	0.00599836	0.00800817	0.00915039
216	1048283	2.34055e+10	4.78693e+09	0.322462	0.065605	4.92202	269772	0.994202	1559.33	59667.3	13198.2	0.221175	1191.62	3130.95	0.404848	667031	767.333	1148.33	1.49652	10349880000	7973908000	0.181242	0.139635	1.29797	238967	34745	5051.81	0.145397	1138.3	2183.82	0.289802	824588	0.0168133	1057	1124	4239	8879	11188	46425	24134	244765	306722	116752	14740	29145	0.00156542	0.00662321	0.00816096	0.00847004
217	621780	7.00355e+09	3698734000	0.280761	0.1475	1.9462	157637	0.99042	1499.67	34877	7726.75	0.220863	1053.73	3271.99	0.268591	596962	843	881.333	1.04547	8854069000	4393444000	0.399521	0.198245	2.01529	148868	26182	4604.73	0.175874	1345.43	2211.04	0.193445	769561	0.113376	1323	945	819	5874	10352	41070	21107	203030	105182	19683	5205	16115	0.000633665	0.00256361	0.00547621	0.00944707
218	1067584	23458590000	6031854000	0.314319	0.0798282	3.99491	273498	0.992499	2057	66620	16239	0.243737	1340.21	3153.49	0.328211	834212	870	1223	1.40575	13031800000	8105577000	0.213449	0.132762	1.60776	247090	40614	6675.69	0.164369	1338.04	2299.44	0.258636	955359	0.0543158	1200	1233	2990	10084	11501	51286	28704	239805	299037	115129	14235	32285	0.00125798	0.00627773	0.0087506	0.00944563
219	852079	1.5235e+10	4.78026e+09	0.280897	0.0879494	3.23605	232695	0.994617	1258.33	60593	15795.9	0.26046	1080.29	3174.27	0.358446	652810	890.333	942.333	1.05841	8613437000	5813077000	0.363224	0.245134	1.48174	153993	31966	6635.53	0.207581	1399.33	2151.78	0.165428	930878	0.0376795	1260	983	6516	8165	9678	40869	24923	160957	208876	102431	23320	33270	0.00403249	0.00850156	0.00892171	0.00958244
220	1205375	3.25666e+10	7.98593e+09	0.354621	0.0841177	4.48719	303697	0.99561	1330	75660.3	18878	0.248515	1387.27	3087.4	0.325035	945438	927	1303	1.40561	29355610000	9687015000	0.338965	0.111855	3.03041	294285	51352	8960.8	0.174497	1621.25	2202.74	0.262613	1120604	0.253787	1383	1085	5780	10277	11898	53974	27572	192009	322500	202295	39218	51566	0.0018235	0.00755533	0.0082688	0.00852598
221	1019168	32215600000	4573936000	0.456733	0.0647704	7.06999	265556	0.993356	1761.33	55443	11576.1	0.208807	1438.3	3077.79	0.311048	854242	828.667	1355.67	1.63596	9650377000	7627021000	0.194933	0.154062	1.26529	222500	30568	4199.56	0.137384	1303.36	2221.51	0.244284	910824	0.0137147	1133	1083	1850	9036	13812	58920	31883	190933	249388	124109	20537	32594	0.000909565	0.00412003	0.00745804	0.00886606
222	1165560	3.05852e+10	5958715000	0.359246	0.069944	5.2037	291911	0.994928	1485.67	54580.3	10223.7	0.186997	1374.02	3111.53	0.34578	845609	881.333	1292.33	1.46634	13890500000	10591070000	0.165362	0.126084	1.31153	289828	27530	2615	0.0949874	1212.68	2139.7	0.302107	959357	0.0181635	1177	1167	1811	9422	15726	61831	38611	301737	270951	88770	13349	27504	0.000876832	0.00286987	0.00547548	0.00808367
223	593847	8.39212e+09	4.02102e+09	0.405977	0.188359	2.3993	144132	0.986689	1906.67	37580	9806.27	0.260156	1083.11	3231.19	0.229676	644757	861	915.667	1.06349	13782620000	4293994000	0.52875	0.164733	3.20974	161451	25120	3908.4	0.155589	1424	2284.57	0.181086	891572	0.275532	1425	1109	2082	5257	9243	35903	11952	108813	168239	82545	10736	19576	0.00173277	0.00629792	0.00811152	0.00885245
224	877487	2.25649e+10	3.62408e+09	0.429994	0.0688637	6.27914	229044	0.990412	2193.67	59755.7	15608.2	0.260745	1282.6	3148.46	0.312118	734152	804	1184	1.47264	9024215000	6504372000	0.249044	0.179503	1.38741	190356	37107	7233.44	0.194935	1191.97	2185.39	0.214098	889108	0.026332	1038	1101	5529	8298	10409	48192	22858	162318	210005	118258	22885	34095	0.00217553	0.00881495	0.00917279	0.00945655
225	628795	9.08984e+09	3.92613e+09	0.371917	0.157276	2.67271	156752	0.989676	1624.33	40147.3	10335.5	0.255438	1109.24	3239.95	0.261389	607477	937	871	0.929562	14530180000	5078870000	0.578102	0.202069	2.86091	158538	25350	4053.43	0.159899	1460.91	2400.98	0.168595	940347	0.232312	1315	964	1824	6358	9406	41322	21435	163332	134608	39883	7059	17227	0.00151083	0.00575227	0.00832545	0.0101114
226	1082075	2.52649e+10	5125755000	0.346966	0.0695967	5.0103	270216	0.993548	1733.33	53608.3	10640.6	0.198112	1242.62	3137.51	0.361723	748275	851.333	1158	1.36022	12581640000	9019543000	0.170779	0.122428	1.39493	271426	27445	2775.08	0.101114	1230.22	2203.49	0.3377	803749	0.027193	1107	1016	1686	9786	14839	56211	36349	332192	235738	48945	9097	23905	0.000871474	0.00340087	0.0068572	0.00904374
227	925103	21533970000	3.4089e+09	0.367912	0.0581633	6.32458	242103	0.989998	2417.33	53484.7	11820.2	0.221031	1318.06	3130.83	0.319744	757227	763	1259	1.65007	7961069000	6876656000	0.201451	0.17401	1.15769	198793	32719	5385.16	0.164588	1227.14	2253.51	0.24104	824729	0.00534139	1196	985	4397	7670	10878	42774	21725	174675	260278	135004	18413	29491	0.00189276	0.0067906	0.00768779	0.00829097
228	954424	2.12045e+10	3.67761e+09	0.352704	0.0604136	6.07586	245495	0.992524	1833.33	43483.3	7726.84	0.176863	1222.16	3164.59	0.381921	645415	786.667	1162.33	1.47754	7734220000	5845424000	0.162833	0.123067	1.32312	217940	25958	3091.76	0.119106	1121.3	2152.49	0.321855	677138	0.0193461	1086	907	1858	7063	12696	53210	35805	241965	219998	68763	8838	20959	0.00076905	0.00439323	0.00628023	0.00740027
229	1466804	3.4614e+10	1.05812e+10	0.260862	0.0798521	3.2939	364348	0.992225	2834.33	77424.3	16461.9	0.212516	1304.88	3083.82	0.401138	915015	1037.33	1244.33	1.19955	31933210000	19021150000	0.228589	0.13616	1.67883	373761	53795	7742.65	0.143929	1748.14	2142.46	0.275227	1358009	0.0642138	1623	1135	5261	10360	12803	50010	31724	264929	432775	240229	35898	47578	0.00140919	0.00654007	0.00720683	0.00706298
230	927190	1.98559e+10	6413337000	0.4404	0.142735	3.21408	212711	0.990388	2047.33	49549.3	11559.7	0.233227	1263.86	3158.86	0.232162	928054	1028	1181	1.14883	25391920000	14017250000	0.303896	0.167762	1.81148	289058	35540	4369.68	0.122951	1777.79	2255.36	0.210914	1370501	0.0833074	1390	1380	1580	7624	9969	47521	22675	246476	249745	75817	13629	27553	0.000808896	0.00357316	0.00616163	0.00822269
231	1536134	3.21087e+10	1.10289e+10	0.231615	0.0794587	2.92448	372477	0.993746	2329	80850.3	17556.3	0.217118	1276.93	3110.74	0.404388	922363	1009.67	1136	1.12512	30447440000	25688950000	0.173676	0.146533	1.18524	418702	56304	7571.35	0.134473	1716.87	2209.41	0.279535	1497849	0.00718537	1420	1540	6073	10615	12054	50038	34962	299207	484936	229508	31423	46278	0.00149792	0.00634906	0.00698637	0.0069102
232	1020952	1.816e+10	6998444000	0.289701	0.109674	2.72694	250409	0.992783	1796	60954	14879	0.243071	1145.73	3166.2	0.352784	716323	857.667	1049.67	1.22386	20369030000	8391062000	0.279979	0.115338	2.42747	269726	37187	5126.95	0.13787	1362.94	2182.08	0.305647	882476	0.173455	1277	934	3823	8384	9840	45380	21595	193258	298553	161745	18091	29799	0.00166315	0.0070875	0.00817374	0.00821194
233	894676	17883160000	3678916000	0.310641	0.0637832	4.86945	240075	0.993078	1667	44161	8125.94	0.183833	1140.75	3176.54	0.39763	603836	783.333	1080.33	1.37915	5470685000	4022705000	0.179761	0.132182	1.35995	174451	22836	2989.28	0.130902	1066.55	2287.92	0.269885	646390	0.0232639	926	966	1320	8287	13456	52516	33876	231725	202130	51771	8284	19902	0.000746639	0.00366948	0.00672422	0.00926257
234	1023766	2.17273e+10	5309497000	0.362487	0.0885803	4.09637	244832	0.994426	1366.33	55910.3	12782.3	0.228454	1297.57	3152.71	0.272899	897508	938.667	1187	1.26456	15182180000	12070110000	0.181436	0.144245	1.25783	289271	31456	3420.6	0.108742	1377.96	2161.3	0.26642	1085771	0.0130404	1373	1327	2346	10127	15226	60199	38754	278628	218368	49337	10116	26128	0.00119168	0.00478332	0.00766484	0.00989191
235	1384482	3.24411e+10	10365041000	0.266715	0.0849276	3.14638	348593	0.996068	1375.67	74573.7	15953.5	0.213911	1478.29	3091.57	0.360567	966890	924	1305.67	1.41306	26368970000	18639270000	0.229857	0.162478	1.4147	338702	47016	6526.4	0.138812	1448.88	2299.83	0.259162	1306911	0.0294944	1312	1201	4358	11645	15735	59945	43243	292034	364994	167535	21636	37388	0.00118673	0.00610625	0.00778125	0.00841109
236	963051	2.12617e+10	5.47109e+09	0.360122	0.092091	3.99425	243092	0.989874	2461	49705	10170.3	0.204388	1313.7	3156.99	0.300006	823358	940.333	1225	1.30273	13302610000	8641262000	0.243411	0.158118	1.53943	233775	31720	4303.96	0.135686	1332.8	2248.53	0.246639	947844	0.0451229	1326	1057	1387	8572	14339	55653	32864	253861	206866	62771	10691	25553	0.000753854	0.00304657	0.00630185	0.00890088
237	1188308	2.56164e+10	6.11744e+09	0.273509	0.0638981	4.45588	306530	0.991816	2504	63261.3	13083.3	0.20589	1238.14	3108.62	0.399572	769064	852.667	1177.33	1.38077	16172340000	8794803000	0.223966	0.121797	1.83885	268717	39457	5793.66	0.146835	1319.14	2180.56	0.280967	956402	0.0873142	1320	1091	4734	8826	12542	45040	25179	227160	355520	176342	24284	37770	0.00169401	0.00652609	0.00711684	0.00742737
238	1098257	18150660000	5.82863e+09	0.263932	0.0845637	3.13723	262327	0.993788	1629.33	47271.7	8526.56	0.18012	1249.22	3163.8	0.342153	771338	862.667	1109.67	1.28632	15097250000	12467130000	0.155814	0.128669	1.21096	311276	29866	2865.55	0.095947	1377.58	2280.45	0.338733	918941	0.00910444	1081	1203	2085	7381	11517	46787	31124	279057	305951	101851	11266	23951	0.000826765	0.00367856	0.00530568	0.00672065
239	1169121	33900120000	2.02539e+10	0.391625	0.23203	1.75039	294090	0.98985	2987.33	81825.3	22792.5	0.278009	1590.85	3088.73	0.216921	1.3675e+06	1253	1272	1.01516	75901300000	40832790000	0.922443	0.496249	1.85883	286850	52707	9684.6	0.183744	2232.49	2215.34	0.109174	2627464	0.0902484	2024	1926	7055	11530	15560	61449	31946	164703	281647	194150	37879	47395	0.0027525	0.00848586	0.00910941	0.00986211
240	1188134	28668780000	8159861000	0.323696	0.091239	3.6026	297845	0.993716	1863.33	64063.3	13804.8	0.214817	1402.15	3104.47	0.298992	996336	955	1354.33	1.41815	19890540000	11593480000	0.229184	0.133583	1.71567	294599	32777	3646.76	0.11126	1358.81	2173.78	0.269084	1094821	0.0694493	1279	1154	1875	12767	19337	76473	47224	314342	240628	56718	10718	28304	0.000877005	0.00374116	0.00738216	0.0107454
241	1068190	1.97832e+10	5.5221e+09	0.273416	0.0746907	3.84351	269477	0.992756	1941.67	71763	19188.1	0.265618	1208.57	3160.05	0.388912	693367	760	1144.33	1.5057	15357840000	7651638000	0.227609	0.1134	2.00713	259759	41798	6725.74	0.160911	1202.17	2132.93	0.32652	795537	0.112168	1172	871	8085	9616	11296	47503	28327	183631	282731	164468	24827	36522	0.00315112	0.00847415	0.00909202	0.00900214
242	637489	1.0273e+10	3389154000	0.38662	0.122611	3.42905	163402	0.990198	1596.33	39362.7	9507.79	0.240166	1470.11	3200.08	0.235964	805764	926.333	1332.67	1.43865	8328485000	2736374000	0.383933	0.126143	3.04362	147284	18669	2366.39	0.126755	1220.84	2195.99	0.210574	699439	0.255423	1215	751	1982	8629	14701	49903	26263	121533	129234	50148	9662	18120	0.00139924	0.00747778	0.0103986	0.0135359
243	472693	8.30775e+09	1.90233e+09	0.553947	0.12465	4.58585	122599	0.982183	2191.33	36456.3	10842.5	0.297282	1091.75	3237.21	0.225465	544970	711.667	1048.33	1.47307	3472143000	2125489000	0.315558	0.193171	1.63357	104896	17125	2795.78	0.163257	1047.88	2257.49	0.205087	511470	0.0578766	1030	788	3173	5617	11213	35918	11803	81813	110754	54685	10358	17484	0.00221285	0.00977379	0.0106348	0.011883
244	610978	1.46091e+10	2.36594e+09	0.457258	0.0735545	6.23046	178878	0.995621	775.667	58617.3	19215.4	0.327914	1573.12	3166.33	0.24095	809433	866.333	1394.67	1.60985	3112450000	1832365000	0.563132	0.331528	1.6986	74344	23980	7734.86	0.322555	973.156	2376.14	0.141667	524779	0.0670158	929	755	5156	6744	8686	33451	17770	73691	116217	92584	31826	42125	0.00419819	0.0101477	0.010529	0.011038
245	743804	11160210000	3.59529e+09	0.284803	0.0888323	3.37402	198646	0.988783	2218.67	58563.3	17277.7	0.2943	1051.79	3208.67	0.326485	610709	863.667	979.667	1.13431	9510014000	4004060000	0.434955	0.183132	2.37509	147866	40353	11012.4	0.272902	1272.27	2220.14	0.17528	843599	0.165994	1271	919	6624	9587	15242	45582	25118	135594	153987	75326	17175	28915	0.00408575	0.0101599	0.0107071	0.0128891
246	845496	11974690000	4.45377e+09	0.266506	0.0973444	2.76294	212676	0.992234	1663.67	53329	13382.3	0.25035	1445.27	3208.52	0.288547	778930	969.667	1310.67	1.35167	10713460000	6778448000	0.248901	0.157481	1.58052	207468	34079	5597.87	0.164262	1305.23	2237.58	0.229035	905835	0.0506078	1204	992	4293	8784	14264	46384	27804	191879	188636	73497	14090	26535	0.00209463	0.00767715	0.00882559	0.0103892
247	932433	18795040000	4777428000	0.370048	0.0941131	3.93396	225399	0.991943	1809.67	47670.3	10089.5	0.211397	1593.18	3154.39	0.261517	901484	1055.33	1439.33	1.36387	12848290000	9563597000	0.195688	0.14566	1.34346	256236	27419	2934.02	0.107007	1289.81	2139.24	0.280868	912301	0.0214799	1097	1097	3666	9905	15830	51284	35767	230659	190141	57025	7543	17899	0.00133093	0.00706217	0.00808101	0.0106227
248	753399	20323210000	3064974000	0.60685	0.0900122	7.07666	183216	0.990466	1757.67	38717.3	8201.58	0.210741	1284.87	3134.21	0.241249	762838	791.667	1218.33	1.53895	10896860000	4382551000	0.262483	0.105567	2.48642	203751	23314	2667.68	0.114424	1191.38	2258.93	0.286171	711990	0.18177	1167	916	1639	7223	12731	45452	28557	149355	170340	79434	11958	20015	0.00116008	0.00459385	0.00722857	0.00958722
249	866876	1.61457e+10	4.2993e+09	0.340351	0.090262	3.78347	217955	0.989883	2206.33	51136.7	12011	0.234552	1150.47	3139.44	0.317575	686502	863.333	1069.67	1.239	10413580000	7937029000	0.229509	0.174928	1.31202	213010	34192	5488.44	0.160518	1280.76	2181.68	0.232632	915653	0.0182135	1171	1043	4945	9774	15957	42096	24381	179126	217638	97116	14786	23884	0.00218486	0.00827108	0.00921354	0.011275
250	736527	16009050000	5.18523e+09	0.386224	0.124926	3.10795	203660	0.991477	1733.33	50933.7	12755.9	0.250489	1215.83	3149.1	0.278086	732853	888.333	1142.67	1.2863	7421000000	5871562000	0.470822	0.372519	1.26389	125546	31740	8024.37	0.252816	1274.83	2088.55	0.131834	952303	0.0135872	1215	1041	4905	6719	10928	40523	21398	121295	159630	94518	27183	36061	0.00263398	0.00813819	0.00838258	0.00912254
251	973007	22538290000	5808664000	0.333565	0.0857318	4.01587	260053	0.991792	2135	69564.3	18638.2	0.267535	1375.44	3102.19	0.335032	777974	834.333	1335.67	1.60088	12097050000	6126502000	0.325277	0.164735	1.97454	192847	35450	6516.58	0.183825	1204.87	2134.58	0.24465	788255	0.10734	1175	1057	7734	11958	16273	52426	27998	169219	240766	124885	23646	34539	0.00301951	0.0105765	0.0111346	0.0122897
252	1141007	2.55032e+10	6.89892e+09	0.304225	0.081998	3.7074	289985	0.994455	1603	63655.7	13996.5	0.219191	1320.65	3107.92	0.376227	773728	904.333	1279.67	1.41504	12789900000	11009350000	0.174087	0.149851	1.16173	271051	30652	3466.3	0.113086	1135.98	2153.8	0.334759	809689	0.00559731	1079	1044	4478	12974	19473	61871	42061	272103	249432	83708	19193	33175	0.00133216	0.00735841	0.00896226	0.0113707
253	839990	1.92822e+10	4.34448e+09	0.399407	0.0895255	4.53084	219782	0.991326	1904.33	59838.7	16296.3	0.272323	1321	3117.06	0.285368	776434	853.667	1259.67	1.4756	8270390000	5945879000	0.253439	0.182207	1.39095	180645	26727	3954.34	0.147953	1335.28	2072.46	0.205901	877340	0.0267357	1042	1138	6449	10740	16339	49700	27774	137593	187541	102300	21143	31172	0.00310599	0.0101085	0.0108823	0.0127859
254	909290	13090950000	4373809000	0.247299	0.0822523	3.03331	229989	0.99366	1439.67	50697.7	11190.8	0.220479	1098.6	3169.03	0.362656	637154	856.667	1016.33	1.18638	10747770000	5685872000	0.223435	0.118203	1.89026	219323	26348	3165.27	0.120133	1204.39	2138.52	0.259664	844642	0.0948767	1184	1002	5388	9310	13488	40820	28008	208997	242388	81664	11819	22336	0.00260973	0.00725731	0.00791277	0.0102388
255	1090242	1.88287e+10	7059876000	0.236622	0.0883936	2.67693	282222	0.992797	2032.33	58087	11959.3	0.206019	1151.26	3154.91	0.361632	780354	1002	1058.33	1.05622	14378170000	8182063000	0.242345	0.137909	1.75728	243576	33451	4593.92	0.137333	1396.86	2154.65	0.224223	1086309	0.0754312	1203	1114	5134	16929	32426	70372	51639	231487	178505	61264	13639	25239	0.00173631	0.00747174	0.00970518	0.0155277
256	1243190	2.06412e+10	8.7145e+09	0.221897	0.0941668	2.37207	304706	0.991303	2648.33	65513.3	14114.9	0.215161	1294.5	3168.48	0.375838	810932	1030.67	1184.33	1.14909	20734110000	15955740000	0.191472	0.147346	1.29948	329071	34626	3643.47	0.105223	1406.18	2080.22	0.295063	1115256	0.0169616	1252	1134	3678	14325	22436	67689	54231	364857	191058	40606	9802	25987	0.00117842	0.00619455	0.0091772	0.0115228
257	1070506	2.49786e+10	5.55161e+09	0.361387	0.0796208	4.64965	263058	0.993837	1613.67	59757.7	13592.7	0.226983	1366.2	3106.66	0.308782	854964	913	1302.33	1.42643	17554880000	9006867000	0.221797	0.113797	1.94905	281333	34615	4259	0.123039	1458.89	2189.31	0.263861	1066218	0.103566	1454	1011	3337	9416	12399	48544	26450	211700	300643	146740	21919	33639	0.00115273	0.00616998	0.00774494	0.00879584
258	1457384	4.08731e+10	9.96801e+09	0.296057	0.0721448	4.11456	371567	0.995172	1798	78715.7	16678.4	0.211849	1519.28	3070.17	0.348947	1.0653e+06	1020.33	1455	1.426	19692860000	15210490000	0.167696	0.129526	1.29469	342683	38179	4253.6	0.111412	1361.48	2222.27	0.29336	1168130	0.0164923	1210	1357	3412	17720	25133	83577	67919	405532	222302	48829	11815	31574	0.00107727	0.00629964	0.00936061	0.0121588
259	1075100	2.32715e+10	6.54223e+09	0.32976	0.0922543	3.58007	266098	0.992655	1950	57166	12283.7	0.214729	1288.44	3156.04	0.321183	828279	919.667	1196.33	1.30083	13781840000	12409920000	0.179869	0.161964	1.11055	276806	31864	3667.96	0.115113	1274.81	2194.7	0.289942	954693	0.00274366	1034	1255	1852	10570	14708	58543	38346	313574	245357	52239	10152	26275	0.000804576	0.00424891	0.00768208	0.00983164
260	924779	2.35968e+10	3.223e+09	0.425438	0.0575246	7.4792	236009	0.99617	910.333	46840	9301.15	0.198331	1351.56	3114.09	0.327409	721492	739	1300.33	1.75959	8170571000	5331665000	0.173912	0.113486	1.53246	216751	21169	2067.47	0.0976651	1026.85	2110.3	0.320884	675481	0.044207	979	905	1353	7861	11148	48084	34169	288496	195906	37839	8554	22211	0.000749368	0.00353922	0.00640369	0.00850041
261	739374	22867040000	3.82026e+09	0.644691	0.105326	6.46491	188845	0.990375	1809	44410	10463.1	0.234769	1350.14	3050.69	0.214823	881165	866.333	1289.67	1.48865	11631970000	5443709000	0.389377	0.182226	2.13677	172839	23026	3067.57	0.133222	1436.84	2198.28	0.17451	990424	0.131335	1404	1072	974	7876	12217	54427	26693	196223	160726	39703	7350	19634	0.000722233	0.00288352	0.00636484	0.0106523
262	913019	2.14203e+10	4.34702e+09	0.379409	0.0761772	5.02879	237798	0.990204	2321	65276	17952.3	0.27434	1315.38	3128.81	0.353161	673488	822	1276	1.55231	9209952000	5102602000	0.231115	0.128045	1.80495	199625	32076	5154.01	0.160681	1131.98	2167.84	0.269084	741869	0.0823549	1055	960	6510	9535	14406	51683	26166	158442	215080	121253	21552	35092	0.00257716	0.00953102	0.00977855	0.0104434
263	1043228	3.53978e+10	5.41853e+09	0.482726	0.0706941	7.52468	271442	0.99302	1870.33	65010.7	15657.3	0.238471	1542.46	3038.54	0.279789	973459	870.667	1510.33	1.73469	16713230000	4426934000	0.318981	0.0844905	3.77535	228901	25307	2797.91	0.110559	1322.46	2187.95	0.257375	889368	0.337773	1158	951	2416	11579	15117	63174	38279	253079	219527	77933	16746	32672	0.00096719	0.00567278	0.00902008	0.0110992
264	1463029	3.76175e+10	8.78791e+09	0.280655	0.0645359	4.40252	366318	0.994052	2163.67	81713.3	18259.1	0.22253	1261.77	3066.98	0.42461	863038	893.667	1173.67	1.31332	23863720000	16867360000	0.180036	0.127253	1.41479	364074	48339	6418.09	0.132772	1284.97	2159.19	0.332626	1094543	0.0295049	1247	1157	6787	10657	11905	51762	34613	256637	421754	236251	38615	51071	0.00155909	0.00718441	0.00725413	0.0072842
265	1509380	4.66531e+10	9.64847e+09	0.318993	0.0655771	4.90892	382554	0.99314	2622.33	95919.3	24069.5	0.250753	1527.71	3024.9	0.360152	1.065e+06	863	1465.67	1.69834	24387300000	17817350000	0.186389	0.136176	1.36874	361719	39955	4413.38	0.110459	1485.19	2215.6	0.324606	1114331	0.0242328	1477	1257	6728	16173	20296	67613	47541	381924	381541	124330	18691	40400	0.0014708	0.00869231	0.0107203	0.010715
266	832684	1.73e+10	4.06306e+09	0.381537	0.0887912	4.33126	213180	0.990252	2074.33	56791	15131.9	0.266267	1294.24	3188.26	0.288432	739073	799.667	1242.33	1.55356	8006230000	7261619000	0.214618	0.194657	1.10254	193144	33596	5843.78	0.173943	1202.4	2230.75	0.231395	834693	0.0023785	1045	1050	4377	8144	10736	44884	25258	159472	198197	100626	18347	30347	0.0021869	0.00792137	0.00926042	0.00978042
267	876904	1.97294e+10	3.56657e+09	0.422904	0.0761797	5.5789	216048	0.991393	1865.67	50640.3	11890.8	0.234185	1242	3145.34	0.285937	755788	812.667	1160.33	1.42781	8833481000	8161296000	0.168801	0.155956	1.08236	228759	26903	3163.9	0.117604	1185.8	2244.06	0.25968	880928	0.00156439	1184	981	2069	7561	11530	50146	30208	209760	210212	74291	11842	25485	0.00114494	0.00556731	0.00769411	0.00862238
268	1175682	3.26269e+10	6.62231e+09	0.367529	0.0737518	5.04433	298301	0.993232	2010.33	67990	15516.5	0.2276	1389.1	3091.12	0.337048	889205	888	1306	1.47072	14501710000	10985240000	0.183945	0.13934	1.32011	280780	34014	4120.49	0.121141	1229.38	2270.39	0.308509	910118	0.0190362	1188	1164	1930	10731	14875	63757	41181	268712	288917	110000	17523	34222	0.000840363	0.00383692	0.00713373	0.00912747
269	920445	28774080000	4.36563e+09	0.554451	0.0837197	6.63747	227842	0.992224	1782	55643.3	13591.7	0.24422	1508.04	3017.87	0.245691	930988	854	1450.33	1.69828	12670200000	8967025000	0.225727	0.159753	1.41298	236919	23573	2345.47	0.0994981	1268.13	2234.34	0.237615	997072	0.0292918	1256	1118	2086	11045	17802	69541	34376	229695	191475	48310	9439	22149	0.00100604	0.00737252	0.00992889	0.0119996
270	836503	24857070000	3.92179e+09	0.499791	0.0763736	7.23687	223528	0.996297	830.333	52190.7	12219.1	0.232994	1431.54	3082.66	0.269462	838057	774	1343.67	1.736	10484160000	3649486000	0.380835	0.132567	2.87278	165920	25603	3950.78	0.154309	1226.04	2196.36	0.213248	778061	0.233845	1222	915	2484	8601	10979	53154	27682	181186	201324	83144	11972	22968	0.00138792	0.00658455	0.00923607	0.0102821
271	981854	26574060000	4.54036e+09	0.398538	0.0664257	6.31187	258819	0.993779	1627	69929	18922.3	0.26972	1373.48	3115.43	0.316249	820601	805.333	1341.67	1.66598	11403770000	5359702000	0.270311	0.127045	2.12769	205396	34465	5783.15	0.167798	1262.96	2162.79	0.244494	840086	0.129996	1235	1245	7498	9851	12791	55520	28492	199371	235411	100605	22797	40342	0.00235778	0.0105209	0.00983242	0.0100331
272	713634	1.21875e+10	4340993000	0.37204	0.133044	2.84241	181208	0.986646	2405.33	45054.3	11212.7	0.249043	1126.84	3175.98	0.296234	612816	751.667	1064.33	1.41596	9394317000	5853112000	0.325025	0.202506	1.60501	170010	23735	3313.63	0.139609	1167.52	2345.89	0.223528	760576	0.0539398	1110	998	2787	6635	11168	40378	15518	161217	206816	73610	9726	20664	0.00152599	0.00727404	0.0087664	0.00929748
273	785551	25232530000	3.22173e+09	0.545983	0.068403	8.08379	215506	0.994065	1289.33	54928	14033.5	0.254106	1444.39	3080.79	0.255687	843433	766.333	1404	1.8321	7912158000	3650929000	0.409316	0.188872	2.16716	139033	29395	6214.83	0.211425	1203.78	2187.48	0.183734	756707	0.135807	1180	903	5429	7457	9720	40469	20647	138051	198103	108551	18237	27289	0.00282986	0.00904206	0.00891985	0.0094927
274	470879	10274066000	1520053000	0.658843	0.0965509	6.87292	125100	0.987725	1539	29307.3	6901.63	0.234737	1224.9	3175.76	0.213758	585318	685.667	1184.67	1.72776	2570885000	1599979000	0.281428	0.175145	1.60682	95578	13060	1784.55	0.136642	920.924	2236.93	0.196809	485639	0.0541879	838	764	839	6490	11974	46011	24161	100979	56339	16040	4113	11107	0.00110007	0.00373557	0.00873685	0.0137827
275	977996	25666910000	4156763000	0.364478	0.0584174	6.28749	265717	0.991125	2364.67	69914.7	18404.3	0.262924	1369.99	3129.21	0.350854	758104	770.667	1303.67	1.69161	7625552000	6590491000	0.23316	0.201512	1.15705	180846	36896	7527.48	0.204019	1113.16	2257.06	0.239148	756209	0.00530121	1092	1002	7733	9029	11915	49123	28651	172754	247341	131320	22350	36385	0.00350615	0.00944176	0.0092076	0.00923214
276	817216	1.75233e+10	3804535000	0.433381	0.0919247	4.84326	201698	0.986888	2638.33	47300.7	11109.6	0.233958	1225.37	3161.68	0.263975	767486	871.333	1117	1.28194	11799990000	5683442000	0.262244	0.126309	2.0762	212123	25815	3141.64	0.121698	1244.46	2163.84	0.245607	863667	0.122394	1229	1068	2892	7899	14012	41701	25617	176427	210623	80525	10738	22207	0.00118818	0.0074301	0.00921666	0.00966574
277	769105	1.85062e+10	3.59977e+09	0.501556	0.0972351	5.1846	192005	0.991432	1643.67	42650.7	9475.03	0.222153	1309.55	3178.27	0.231535	840900	927.667	1223.67	1.31908	9642627000	5942719000	0.258626	0.15939	1.6226	193091	24482	3104.07	0.12679	1269.17	2222.35	0.22032	876411	0.0563571	1166	985	1056	7510	13131	58984	37256	195566	130012	28427	6052	17864	0.000810032	0.00283056	0.00656867	0.0097646
278	543799	1.0384e+10	1.85412e+09	0.535514	0.0944808	5.74637	139287	0.987147	1792.33	40061	11527.9	0.287653	1056.37	3212.79	0.263476	529293	689.667	1004.33	1.45626	5183318000	2133687000	0.326809	0.134529	2.42928	125938	17694	2485.97	0.140498	1132.85	2237.13	0.22391	562449	0.173711	960	851	3123	5852	8031	38846	14957	116923	132592	48769	7762	17610	0.00181869	0.00967453	0.0104101	0.0107613
279	868915	1.7097e+10	3.39391e+09	0.337985	0.0651768	5.47214	225437	0.990028	2252	46935	9793.01	0.207717	1225.02	3149.4	0.360137	630612	767.667	1180.67	1.53799	8874582000	3163786000	0.239228	0.0852849	2.80505	192605	22714	2678.67	0.11793	1128.71	2232.09	0.291947	659726	0.225039	937	962	2832	7996	13635	51258	32617	230339	181991	48382	8161	19385	0.00107145	0.00686718	0.0086234	0.00920228
280	766476	1.55025e+10	3.33982e+09	0.384406	0.081807	4.71911	201204	0.994365	1130	55635.3	15404.4	0.275939	1178.71	3177.85	0.322938	626900	776	1111	1.4317	7459089000	4505176000	0.281217	0.16985	1.65567	162863	31079	5930.78	0.190829	1063.5	2199.15	0.224932	724054	0.060957	1059	930	7063	7786	9309	40592	21044	145807	197387	94879	16561	26955	0.00415277	0.00972111	0.00965197	0.0101582
281	693237	15789590000	2608909000	0.536162	0.0883761	6.07423	171888	0.987478	2156.33	44300	11451.3	0.258455	1186.98	3170.59	0.267812	643640	755	1126	1.49139	5770436000	4771103000	0.183	0.151307	1.20945	177574	22282	2795.95	0.12548	1071.01	2178.27	0.26633	666745	0.00898694	1044	937	2993	6621	12617	45529	18980	143401	168009	72694	11746	23529	0.00145693	0.00762366	0.00864495	0.00955085
282	1072703	2.85686e+10	4.98033e+09	0.392972	0.0679647	5.80106	269732	0.991063	2411	71784.7	19116.7	0.266151	1326.02	3086.6	0.332132	811558	803	1253	1.5604	13641380000	8416858000	0.19646	0.121218	1.62072	263507	34630	4551.06	0.13142	1208.13	2284.25	0.316451	832694	0.0560985	1164	858	6313	11348	15023	56304	33706	248791	253101	94845	18154	35325	0.00199216	0.00940615	0.0100801	0.0105789
283	965082	20936690000	4.70894e+09	0.306131	0.0660897	4.71539	262873	0.989848	2640.33	62851.3	15057.4	0.238208	1196.82	3141.33	0.364988	718671	792	1117.67	1.4112	10611810000	5058853000	0.34079	0.162461	2.09767	176462	32005	5804.76	0.18137	1187.97	2206.38	0.223255	790405	0.125567	1149	925	6146	8127	12630	37256	22980	136450	244764	165217	35404	45293	0.00278111	0.00791953	0.00788327	0.00842105
284	1083150	3.10279e+10	5.53916e+09	0.418622	0.0709413	6.13605	274152	0.993543	1746.67	54380.3	10830.4	0.197143	1485.62	3063.5	0.280644	977793	955.667	1407	1.47227	17567640000	7455500000	0.258497	0.109703	2.35633	260693	31729	3861.74	0.12171	1362.3	2185.47	0.268147	972201	0.163306	1326	899	1895	9631	16200	64801	49840	225943	227864	93863	15262	26870	0.000904768	0.00359045	0.00646079	0.00889166
285	634860	13057160000	2.70685e+09	0.448674	0.0912709	4.98223	170992	0.98989	1728.33	51010.7	15228.4	0.298008	1175.84	3194.46	0.290613	589239	747	1135.33	1.51986	4974862000	2743486000	0.334884	0.184679	1.81334	121883	24658	4988.53	0.202309	1082.97	2293.57	0.187108	651403	0.083579	1054	928	4424	6780	10638	42337	17265	108625	140337	80218	16833	29108	0.00284945	0.00964307	0.0101739	0.0106795
286	1116037	35628210000	5.11009e+09	0.482381	0.0691479	7.02248	271822	0.991077	2418.33	53884.3	10687.1	0.198227	1409.43	3074.72	0.300435	904982	862	1320.33	1.53171	13872630000	11776580000	0.153556	0.130355	1.17799	300570	28036	2615.09	0.0932761	1218.41	2214.42	0.335898	894825	0.00667818	1098	1070	1412	9480	11930	55026	34195	319760	286760	65356	10020	26701	0.000667541	0.00314864	0.00614406	0.00849434
287	800210	1.98376e+10	3.37067e+09	0.440797	0.0731683	6.1678	212523	0.989996	2128	57762.3	15722.1	0.271126	1280.48	3124.44	0.277358	774109	772	1183.67	1.53325	8693493000	4487521000	0.328655	0.169649	1.93726	162640	33783	7017.28	0.207716	1235.33	2163.23	0.198664	818669	0.10182	1203	953	6456	7676	9824	43683	21520	139145	202814	108273	19949	30777	0.00328914	0.00942503	0.00927507	0.00959248
288	947714	32279610000	4.11322e+09	0.524958	0.0660711	8.02878	248233	0.992685	1817.33	69510.7	19472.5	0.279798	1606.93	3063.21	0.285015	870669	777.667	1556.33	2.00129	9585288000	5407788000	0.23257	0.13121	1.7725	203014	29024	4149.43	0.142965	1165.98	2189.78	0.284274	714150	0.0776339	1052	909	7637	9699	12216	54680	30023	196856	227417	97344	18480	35359	0.00249442	0.0108419	0.0104589	0.0102341
289	781494	1.88225e+10	3.38657e+09	0.462151	0.0830164	5.58132	201892	0.991634	1687.67	60614.3	18200.3	0.30023	1198.03	3145.62	0.303395	668604	729	1162	1.59396	6869019000	4996902000	0.22221	0.161648	1.37465	175819	29608	4986	0.168401	1132.82	2118.89	0.254431	691028	0.0248922	874	1130	6356	8281	9897	45648	21433	116167	184396	119836	23056	35623	0.00282152	0.010517	0.0102496	0.0105964
290	1091101	34954710000	4.83937e+09	0.441917	0.0591019	7.61815	281615	0.990958	2521.33	74794.3	19880.5	0.265034	1455.59	3070.04	0.339025	829541	780	1401.67	1.79701	13164930000	6027236000	0.217091	0.0993896	2.18424	246257	31352	3991.55	0.127314	1174.57	2210.14	0.32249	763611	0.138315	1173	890	6833	11499	15230	58923	37011	222706	249411	103339	24660	45351	0.00196957	0.00947758	0.0100577	0.0105389
291	924146	2.3338e+10	4981957000	0.428006	0.0903221	4.94372	233590	0.992284	1801.33	65655.3	18479.6	0.280809	1281.67	3114.27	0.279401	837423	883.667	1200.33	1.35836	14567920000	7052155000	0.291961	0.141335	2.06574	223376	35977	5794.47	0.16106	1445.64	2174.33	0.209528	1066092	0.120846	1213	1062	4572	9454	11291	53154	27345	155407	223299	125578	24973	38594	0.00158633	0.00908298	0.0101369	0.01023
292	1080720	3.9422e+10	4.06967e+09	0.483077	0.0497882	9.70664	285848	0.993732	1792.33	75588.3	20007.4	0.264289	1562.23	3034.84	0.350782	818140	728.333	1535	2.10755	7531805000	6889973000	0.15122	0.138333	1.09316	223175	28418	3618.61	0.127335	1044.6	2242.7	0.345991	645031	0.00198064	1015	956	6600	10208	12548	54578	28516	195512	279391	139723	30374	49076	0.00245947	0.00898012	0.00947054	0.00944555
293	813956	1.74188e+10	3353796000	0.407161	0.0782243	5.20869	206552	0.991802	1702.33	54438.7	14350.6	0.263497	1207.76	3116.74	0.310777	665525	791.667	1156	1.46021	9387318000	5620370000	0.248652	0.148873	1.67023	194301	28944	4311.64	0.148965	1230.1	2171.25	0.237092	819519	0.0630016	1088	1018	4037	7722	9372	47574	21345	143517	218092	109844	20607	33875	0.00151851	0.00914914	0.00922654	0.009487
294	1220138	2.07158e+10	8.10569e+09	0.206842	0.0793476	2.66783	317248	0.991784	2598.33	77784.7	19100.2	0.244673	1142.99	3171.07	0.450016	708665	863	952.333	1.10351	19591540000	9466581000	0.271971	0.131416	2.06955	268394	45778	7808.02	0.170563	1305.43	2229.43	0.278938	962200	0.121409	1284	1068	6384	10140	13980	45600	34146	231834	340592	156548	26870	44166	0.00227515	0.00745817	0.00812285	0.00831054
295	608726	7.73097e+09	2.6516e+09	0.319773	0.108188	2.99041	155877	0.987743	1909.67	40757	10678.5	0.261162	982.482	3230.64	0.281926	553641	810.333	923	1.13904	5459320000	3811106000	0.274226	0.191435	1.43248	141096	19520	2700.51	0.138346	1139.91	2244.55	0.193646	728627	0.0316103	1112	933	1986	8248	11506	49094	22837	142497	105101	35685	10209	20551	0.00133393	0.00732513	0.0109047	0.0135496
296	1005697	2.42365e+10	5009315000	0.349481	0.0712766	4.94743	263915	0.992418	2005.33	65632.3	16327.4	0.248614	1202.19	3118.9	0.360954	730455	791	1154.33	1.45933	11084310000	6262279000	0.242145	0.136804	1.77001	213952	35136	5770.17	0.164224	1267.64	2171.32	0.26672	802160	0.0772738	1165	1127	5571	7971	10072	45176	24040	141752	252726	173955	40351	51646	0.0022999	0.0079338	0.00817642	0.00792585
297	983018	2.75075e+10	3963428000	0.393271	0.0565135	6.97386	264684	0.99113	2341.33	70238.7	18667.5	0.265135	1286.21	3097.81	0.378385	700528	712.667	1239	1.73854	7894603000	5329003000	0.221084	0.149236	1.48144	188967	30264	4846.93	0.160155	1079.42	2163.15	0.271841	695138	0.0376425	1075	985	6891	9833	12824	50928	25978	176795	251745	124114	26809	42378	0.0024435	0.00905375	0.00986147	0.0100029
298	849815	19641160000	3.73975e+09	0.391128	0.0727188	5.52084	225074	0.993586	1436.33	53123.3	12545.4	0.236141	1251.56	3119.36	0.323362	695497	790.333	1206.33	1.52636	9188920000	5554844000	0.30145	0.182231	1.65422	174592	28336	4598.89	0.162298	1149.58	2264.24	0.213727	816892	0.0607535	1087	1035	5248	6384	8656	41250	20401	150980	239024	124947	20633	30703	0.00247701	0.00748281	0.00763931	0.00751222
299	483228	7.4262e+09	1.68596e+09	0.474074	0.106524	4.53302	125220	0.988084	1497	34817.7	9681.2	0.278042	1063.9	3229.32	0.254582	493470	684.333	1004.33	1.46761	4042455000	2151560000	0.349365	0.185946	1.87885	107568	16248	2454.24	0.151049	1048.97	2320.09	0.192964	557452	0.0931945	831	1038	2285	5322	8511	35912	12754	91152	117546	50716	10553	18089	0.0016576	0.00861705	0.0103616	0.0110134
300	581317	9.06505e+09	2.46795e+09	0.413315	0.110769	3.86939	148143	0.991607	1236.67	42825.7	12401	0.288779	1067.37	3208.71	0.250308	594872	832.667	1033	1.24059	6213608000	2607755000	0.331594	0.139165	2.38274	136889	19802	2864.51	0.144657	1288.04	2163.19	0.171218	799500	0.167088	1213	992	2847	6593	8856	45890	17964	113601	125477	55209	13532	24019	0.00133662	0.00871125	0.0107342	0.0113415
[truncated: 28 more columns]

## Sheet: Experiment 2_i-Traits
PlantID	PSA	SMPALA_SV	SMPASA_SV	SMPALN_SV	SMPASN_SV	SMPAR_SV	Area_SV	ADAR_SV	ADBA_SV	BPC_SV	BPR_SV	BPAR_SV	CaliperLength_SV	CenterOfMassY_SV	Compactness_SV	ConvexHullArea_SV	ObjectExtentX_SV	ObjectExtentY_SV	RatioOEXY_SV	SMPALA_TV	SMPASA_TV	SMPALN_TV	SMPASN_TV	SMPAR_TV	Area_TV	BPC_TV	BPR_TV	BPAR_TV	CaliperLength_TV	CenterOfMassY_TV	Compactness_TV	ConvexHullArea_TV	Excentricity_TV	ObjectExtentX_TV	ObjectExtentY_TV	PSCC_3	PSCC_6	PSCC_8	PSCC_11	PSCC_13	PSCC_16	PSCC_17	PSCC_18	PSCC_20	NoPSCC	PSCC_Ratio_2	PSCC_Ratio_4	PSCC_Ratio_5	PSCC_Ratio_6
1	835157	1.79793e+10	6.67446e+09	0.398565	0.148358	2.69755	212242	0.992433	1604	81203.7	31098.9	0.382973	1462.97	3104.84	0.200234	1.06067e+06	1081	1303	1.20537	13001850000	10536240000	0.33021	0.267591	1.23401	198430	38184	7347.77	0.192431	1423.17	2200.08	0.168422	1178173	0.0109725	1382	1330	4230	10197	17364	40314	33499	161264	186913	85402	10766	13582	0.00121774	0.00847266	0.010404	0.0122097
2	884597	2.04827e+10	7.67163e+09	0.37718	0.141413	2.71381	233048	0.989126	2544.33	87625	32970.4	0.376078	1392.03	3088.98	0.206971	1.13864e+06	1150.67	1335	1.1602	16963470000	8434524000	0.493222	0.245238	2.01119	185454	37704	7665.47	0.203307	1704.99	2118.05	0.143746	1290147	0.112769	1688	1263	5653	17222	23696	53403	39939	150634	176968	80791	12382	15108	0.00156003	0.0112153	0.0145897	0.0194688
3	894652	2.24488e+10	7835467000	0.396427	0.138346	2.86528	237921	0.976386	5683.33	89277.3	33551.1	0.375615	1482.63	3096.94	0.206603	1.15338e+06	1139	1392	1.22212	11909000000	11278650000	0.363962	0.344697	1.05589	180888	37875	7930.41	0.209384	1562.04	2171.02	0.13115	1379248	0.000739022	1337	1340	5352	20383	32629	57290	38416	150952	172932	77374	10467	12755	0.00144302	0.0117677	0.0165819	0.0227832
4	854276	20893180000	6.40959e+09	0.421598	0.129459	3.28842	222502	0.982111	3968.67	87551.7	34510.2	0.393457	1415.22	3119.67	0.206645	1.08079e+06	1100	1365	1.24091	11917160000	8614304000	0.341636	0.246951	1.38342	186769	38266	7840.1	0.204884	1457.55	2175.6	0.165749	1126821	0.0258785	1146	1356	5910	17337	22826	49254	34878	154963	173188	77597	12239	15056	0.0017547	0.011714	0.0148687	0.0202944
5	912233	21081280000	4901271000	0.335514	0.0781634	4.34307	250641	0.98016	4974	89239.7	31914.1	0.356228	1329.8	3113.49	0.286147	877823	902	1264.33	1.4017	6015841000	5163502000	0.234089	0.200923	1.16507	160309	25181	3955.38	0.157078	1167.99	2148.09	0.195219	821176	0.00581289	1141	1038	7876	49265	46916	57203	42984	126380	139217	63642	10181	11469	0.00238316	0.0188877	0.0348211	0.0540048
6	888190	1.90917e+10	5.63534e+09	0.359822	0.104263	3.63173	230689	0.974194	5987.33	75805	24936.2	0.328587	1361.87	3130.18	0.245008	946143	947.333	1274.67	1.34553	12997500000	5075941000	0.337915	0.131967	2.56061	196122	28435	4122.69	0.144986	1266.32	2152.05	0.209197	937499	0.192105	1202	1190	4319	21814	26721	48763	29520	146582	195163	98298	13386	14736	0.00139385	0.00950022	0.015884	0.0245601
7	834418	2.03045e+10	4.31411e+09	0.397361	0.0841824	4.745	226140	0.987759	2752.67	83345.7	30739.7	0.368764	1493.12	3098.14	0.248324	913805	853.667	1457.33	1.70715	5344221000	4386533000	0.21961	0.180256	1.21832	155997	26199	4400.01	0.167945	1153.03	2149.76	0.212676	733497	0.00968622	1154	1079	4835	28078	31258	51316	30103	123786	169337	86083	12173	12543	0.00151123	0.0126244	0.0217793	0.0336498
8	972498	22512490000	6.51599e+09	0.328918	0.0945933	3.51155	261708	0.986773	3490	89682.3	30749.8	0.342942	1449.65	3108.36	0.24706	1061201	973.333	1383.33	1.42123	10046380000	6092633000	0.286145	0.173533	1.64894	187375	30984	5123.46	0.165358	1293.26	2166.41	0.19388	966451	0.0600155	1293	1057	5639	27072	32416	55131	35990	153670	204576	103564	14462	15592	0.00140977	0.0113203	0.0182571	0.0278376
9	910389	2.74163e+10	3.3696e+09	0.464098	0.0568616	8.1963	243060	0.996931	743.333	66604	18297	0.273774	1456.49	2997.03	0.274931	884294	827.333	1444	1.74537	5988876000	4695749000	0.182384	0.143003	1.27538	181209	21900	2646.72	0.120855	1159.3	2165.32	0.252408	717921	0.0146475	1145	974	3459	17509	31933	54465	35874	169698	194806	78697	10185	10440	0.000874352	0.00776371	0.0123683	0.0192324
10	1024844	33105140000	5.52267e+09	0.401585	0.0667966	6.04218	286917	0.958534	11930.7	86598	26160.6	0.301762	1491.74	3075.67	0.289511	993337	917.333	1387.67	1.51272	7091869000	4521240000	0.263382	0.167912	1.56857	164092	22615	3116.78	0.137819	1148	2164.98	0.22493	729526	0.0489984	1134	1086	4356	40729	57575	65004	41324	155448	183933	77642	10963	11370	0.000953316	0.0112964	0.0219107	0.0397417
11	908754	2.664e+10	3.87279e+09	0.424824	0.0616478	6.90399	250513	0.980582	4850	80205.3	25694.5	0.320085	1403.12	3085.16	0.276401	915881	766.333	1394.33	1.81949	4700461000	3743057000	0.190172	0.151437	1.25578	157216	22080	3101	0.140444	1134.03	2160.26	0.237193	662819	0.0128571	1135	826	5364	37020	45967	57818	34539	140864	158859	71785	11105	11545	0.00143823	0.0127625	0.0222458	0.0407371
12	855654	1.93344e+10	4.68275e+09	0.337187	0.0806339	4.25264	239666	0.958945	9978	78981	26045.4	0.329876	1354.39	3166.19	0.292632	821843	772	1317.33	1.70639	4406974000	3451504000	0.235981	0.184818	1.27683	136657	20807	3168.01	0.152257	1095.38	2112.98	0.242122	564413	0.0147828	1067	796	4890	50672	49946	54852	33424	125576	136013	55738	8755	9454	0.0012657	0.0151428	0.0305006	0.0592202
13	1353123	2.19211e+10	9911953000	0.207274	0.096323	2.22511	323523	0.937105	20026.7	77435.7	18543.3	0.239533	1425.75	3335.24	0.310303	1.04301e+06	1313.33	1012	0.770558	37789480000	26507690000	0.258216	0.181127	1.42561	382555	54117	7655.5	0.141462	1704.07	2198.2	0.21744	1759357	0.0307874	1587	1656	2635	24839	33669	63310	57830	315349	281970	83807	11989	23131	0.000561664	0.00491751	0.0104514	0.0183568
14	1075573	1.70322e+10	7.9085e+09	0.221522	0.103032	2.15877	276979	0.945479	15074	76799.7	21300.9	0.277238	1340.36	3325.45	0.281114	994646	1272.67	1049.33	0.824515	21139110000	12032270000	0.35322	0.201051	1.75687	244636	37146	5640.32	0.151842	1638.6	2094.23	0.204823	1194376	0.0753717	1183	1593	4292	36722	48813	62494	47283	179881	192520	76896	9976	13692	0.00119285	0.0103377	0.0205053	0.0341418
15	947279	24918040000	5.34241e+09	0.347865	0.0745582	4.66955	267605	0.954385	12245.3	95177.3	33869.9	0.355444	1533	3161.72	0.265997	1.00635e+06	873.667	1472.33	1.68523	5085581000	3918301000	0.243684	0.187752	1.2979	144463	29637	6080.12	0.205153	1093.85	2129.52	0.24598	587295	0.016807	1061	843	10042	62421	44813	56045	37727	102592	134081	82889	16695	15607	0.00280065	0.0245989	0.051384	0.0658951
16	978945	18146110000	7.47552e+09	0.265997	0.109267	2.49531	261241	0.980262	5158	90574.7	31454.6	0.34678	1403.68	3180.99	0.247853	1056627	1036	1356	1.30888	11856980000	6019862000	0.311109	0.157952	1.96964	195223	35023	6283.12	0.1794	1384.08	2117.24	0.214568	909842	0.106614	1366	1062	5483	26059	30384	54847	44643	129448	181423	114669	18836	16546	0.0017764	0.010356	0.0176047	0.0266195
17	956698	2.06018e+10	6099543000	0.309949	0.0914921	3.39607	258064	0.982133	4637	94691.7	34785	0.367029	1447.23	3147.09	0.261154	988108	914.333	1386	1.51586	7638361000	5679979000	0.229322	0.170527	1.34479	182506	34699	6597.16	0.190125	1151.25	2175.31	0.234224	779194	0.0216219	1128	934	5628	25606	31021	52725	40363	133341	177932	106376	20243	16749	0.00185952	0.0103857	0.0182085	0.026765
18	872559	1.90287e+10	5.53366e+09	0.346376	0.100781	3.47714	234400	0.986736	3119.33	90126.7	34662.2	0.384526	1415.22	3154.54	0.245301	956193	919.333	1375	1.49565	6902798000	5586186000	0.240666	0.194762	1.23569	169358	36096	7693.3	0.213134	1157.77	2180.39	0.205722	823239	0.0111138	1115	1088	5264	18789	25972	45198	34768	128278	174013	107738	17873	15227	0.0021798	0.00975636	0.0160069	0.0215332
19	782200	2.06158e+10	4434061000	0.452247	0.0970504	4.68239	213590	0.974124	5560.33	73058	25005.4	0.34193	1432.86	3139.2	0.230125	933287	837.667	1416.33	1.69081	4880398000	3489789000	0.243994	0.174471	1.39848	141429	25644	4649.79	0.181321	1133.03	2150.58	0.189901	744752	0.0276019	1134	1069	4362	11104	17584	44941	28876	154847	168597	75709	10051	10083	0.00139862	0.0102148	0.0125083	0.0141959
20	1275234	2.47994e+10	1.14911e+10	0.222386	0.102295	2.19785	334151	0.954376	15301	95403.3	27243.8	0.285606	1527.53	3182.61	0.288361	1.15907e+06	1107.33	1465.33	1.3233	14739940000	11862780000	0.198094	0.159427	1.24254	272780	37558	5171.21	0.137686	1344.78	2134.71	0.251176	1086012	0.011697	1281	1236	5724	33939	39039	70765	56884	223763	246907	103508	13334	14740	0.00116292	0.00984368	0.0182782	0.0266139
21	1041431	2.20533e+10	7.19303e+09	0.291497	0.0943143	3.10306	275269	0.963252	10242.3	96411	33828.7	0.349765	1386.49	3170.38	0.284319	968759	917	1354.67	1.47728	9705864000	7610384000	0.208758	0.163688	1.27534	215623	35142	5727.4	0.162979	1264.1	2187.17	0.252533	853841	0.014644	1217	1181	6907	24480	29863	59844	44645	187974	197895	87227	12358	13538	0.00171207	0.0122668	0.0177909	0.0235061
22	740140	1.24064e+10	4.37732e+09	0.313152	0.110282	2.84231	199080	0.968893	6220.33	81242	33168.7	0.407905	1258.47	3232.36	0.243358	820922	890.333	1178.33	1.32347	5119901000	3526749000	0.250725	0.172707	1.45173	142900	30704	6597.17	0.214864	1242.09	2158.12	0.204134	700031	0.0339483	1241	877	6021	19056	27478	47201	32726	125588	126201	53824	8832	10678	0.00229686	0.0135664	0.0199651	0.0257465
23	889578	1.23958e+10	6605039000	0.221974	0.1168	1.94792	236165	0.973583	6162.67	76169.7	24586	0.322882	1337.76	3248.23	0.241201	986199	1074.33	1152	1.07229	14716430000	5743302000	0.448794	0.175148	2.56236	181083	32832	5952.74	0.181309	1418.25	2222.86	0.199214	908985	0.192348	1322	1058	5503	31657	40274	55460	46460	135034	130263	58280	8654	10065	0.00172216	0.01334	0.0244284	0.0355865
24	841948	1.71523e+10	4.66982e+09	0.307945	0.081695	3.82988	236827	0.960936	9315	75781	24279.8	0.319302	1342.61	3196.86	0.26768	888377	956.667	1287.67	1.34599	5963954000	2621122000	0.345065	0.151654	2.27534	131467	23301	4129.83	0.177238	1241.22	2166.94	0.18863	696957	0.151615	1179	1026	5247	38220	47975	60294	41916	103507	109621	53006	9287	9979	0.00152741	0.0140994	0.0280813	0.0453947
25	897858	1.49777e+10	6.04279e+09	0.244742	0.0977759	2.54787	247615	0.967558	8021	82367.3	27439.9	0.33252	1320.6	3219.2	0.275216	900789	907	1290.33	1.42264	6341420000	4785291000	0.263903	0.199144	1.32519	155014	35247	8014.44	0.22738	1110.03	2100.86	0.217968	711177	0.0195595	1111	1044	5717	36678	47676	53627	39296	111928	133773	78454	13553	14439	0.00154813	0.0155069	0.0313145	0.0408506
26	925936	19902530000	7.30502e+09	0.333978	0.122082	2.73905	243727	0.921307	19333.3	85687.3	30185.7	0.352409	1407.39	3194.78	0.222016	1.09943e+06	1080.67	1271.33	1.17643	11166260000	7923671000	0.294392	0.208903	1.40923	194756	38972	7798.56	0.200107	1372.63	2191.98	0.194572	1000945	0.0288519	1351	1168	3200	14250	31028	50302	31999	148181	181451	114277	20750	18274	0.000828351	0.00670997	0.010653	0.0153898
27	827767	19951260000	4.67413e+09	0.359921	0.0833807	4.34398	235706	0.933216	15914.3	93375	37024.1	0.396734	1389.47	3203.14	0.262432	898411	805.667	1321.33	1.64005	4449699000	3170955000	0.305686	0.217839	1.40327	120650	29286	7108.74	0.242735	1057.86	2140.67	0.17427	692318	0.0281568	908	994	9433	58242	43411	53315	34660	83172	110285	66584	13351	13590	0.00299118	0.0273302	0.052226	0.0703604
28	991943	1.90039e+10	7271718000	0.273244	0.104615	2.60992	263433	0.973671	6986	81181	25135.3	0.307858	1375.22	3151.62	0.263297	1.001e+06	1022	1345.33	1.31637	8842597000	8347250000	0.217477	0.205294	1.05934	201643	31967	5067.81	0.158533	1251.28	2169.8	0.234	861723	0.000830377	1061	1137	5530	30304	42211	63631	47722	124091	175187	106037	17345	14911	0.00156965	0.0122981	0.0210234	0.0305501
29	782192	1.3626e+10	4998017000	0.298841	0.108963	2.77034	213503	0.970074	6461.67	90389.7	38483	0.423258	1401.55	3224.23	0.206236	1041645	1010.67	1330	1.31596	6321867000	4140966000	0.314931	0.206287	1.52666	141682	32896	7637.86	0.232182	1171.69	2175.06	0.18851	751589	0.0434484	1004	1137	6164	33403	33043	49178	31998	98419	130406	75368	14637	16052	0.00226671	0.016519	0.0293969	0.0427043
30	868714	1.56939e+10	6063878000	0.302363	0.115919	2.61922	227677	0.989375	2426	91866.3	37165.3	0.404793	1353.58	3177.29	0.238496	953777	960.667	1299.67	1.35288	9209316000	6252070000	0.267106	0.181334	1.473	185683	38465	7968.18	0.207154	1164.75	2142.2	0.20675	898103	0.0365829	1142	1114	5903	21091	26437	46193	33329	127104	171945	102425	18784	17658	0.00173014	0.0113869	0.0184318	0.0242784
31	1037413	21511170000	5.78022e+09	0.254258	0.0676661	3.82754	291257	0.962518	10954.7	86243	25538.9	0.296149	1320.29	3189.96	0.367834	803451	760.333	1263.33	1.66155	5898002000	3550220000	0.220252	0.132578	1.66131	163641	30656	5743	0.187337	986.852	2174.94	0.309927	527998	0.0617469	755	959	6131	33051	37851	50479	37498	146116	199451	122982	18366	13622	0.00230959	0.0111624	0.0216529	0.0318591
32	933998	17841840000	5119520000	0.270141	0.0772018	3.50576	256889	0.986299	3545.67	79639.7	24725.9	0.310549	1363.65	3178.51	0.317668	810228	808.667	1338.33	1.65499	6096832000	4361265000	0.228545	0.163486	1.39795	163330	31019	5891.01	0.189916	1143.03	2131.89	0.236059	691903	0.0275408	940	1144	6517	27482	32342	46759	35538	131490	183533	113282	15524	12418	0.00263598	0.0120161	0.021363	0.029424
33	943303	1.86273e+10	5264399000	0.259135	0.0719715	3.63661	268970	0.947722	14093	84491.7	26582.7	0.313649	1302.4	3221.23	0.328986	817117	815	1247.33	1.53047	5096216000	2794889000	0.273949	0.15024	1.8234	136392	27512	5549.52	0.201713	1214.46	2149.2	0.209124	652207	0.0850513	1211	869	6627	32611	39915	48119	36178	134627	170349	93869	15118	12431	0.00245944	0.013828	0.0256567	0.0345711
34	823527	13164200000	5123024000	0.232945	0.0904628	2.5965	237794	0.962915	8800	87346	32184	0.367115	1228.08	3252.67	0.322109	738764	745.667	1184.33	1.58829	3778644000	2568691000	0.311457	0.211726	1.47104	110146	27607	6919.42	0.25064	943.282	2185.63	0.214052	514575	0.0363374	903	860	7703	31423	33749	45023	33464	123698	144660	70616	10677	10249	0.00346801	0.0164852	0.030135	0.0381566
35	662633	8.70409e+09	5.09792e+09	0.312215	0.177158	1.96786	167552	0.980184	3317	66701.3	26558.7	0.398398	1187.13	3252.69	0.202947	831899	1053.33	1078.33	1.02373	11508660000	4428763000	0.449681	0.173046	2.59862	159978	37375	8731.77	0.233626	1404.6	2362.18	0.175559	911249	0.197341	1377	954	3382	7290	9879	28065	20672	121735	170940	92179	11083	12742	0.00184416	0.00856432	0.00952563	0.0110016
36	996675	1.41001e+10	1.00209e+10	0.206356	0.145642	1.42701	261395	0.947142	13906.7	93489	33480.7	0.35754	1320.08	3237.57	0.243426	1076534	1200.33	1182.33	0.985004	13546850000	10532100000	0.300025	0.233257	1.28625	212491	47313	10534.7	0.222659	1431.67	2198.91	0.163418	1300288	0.0156758	1302	1342	5408	10278	13758	38922	28208	186232	273714	140817	16657	18036	0.00210801	0.00863672	0.00992801	0.0103123
37	1185319	1.75082e+10	1.31118e+10	0.190588	0.141865	1.35202	303464	0.958526	12501.7	102733	34805.9	0.33875	1394.75	3214.27	0.272305	1115337	1124	1209.33	1.07592	19419640000	15624450000	0.256927	0.206715	1.2429	274926	52090	9869.45	0.189469	1548.22	2254.8	0.209031	1315240	0.0117284	1353	1401	5949	10719	12608	40928	32282	235632	338975	163157	20453	23043	0.00165694	0.00791854	0.00862131	0.00904314
38	1182447	21150240000	1.25713e+10	0.229132	0.132163	1.80829	305183	0.979291	6312.67	96681.7	30673.9	0.316254	1535.28	3151.82	0.246316	1.24119e+06	1172	1285	1.09642	22439170000	10613250000	0.315002	0.148989	2.11426	266899	49623	9226.12	0.185924	1595.06	2208.15	0.205873	1296428	0.128016	1596	1356	4756	10568	12689	39988	29925	231419	353630	174503	19316	20912	0.00127955	0.00723246	0.00890695	0.0089374
39	1026800	2.01306e+10	10375351000	0.272238	0.139395	1.98205	272190	0.948364	14039.7	100100	36840.8	0.367644	1758.22	3231.93	0.217536	1254553	1094.67	1671	1.52649	12175040000	8411346000	0.275474	0.190316	1.44745	210230	49255	11540	0.234291	1374.07	2228.65	0.212437	989613	0.0334247	1294	1103	3589	23688	44623	57931	54193	174681	146251	69487	16040	16653	0.000847293	0.00846221	0.0140378	0.0230697
40	859384	1.55582e+10	6.34477e+09	0.306115	0.122101	2.55413	226439	0.997577	536.333	98876	43181.5	0.436693	1333.45	3167.58	0.243975	928072	1040.33	1303.33	1.2528	9040510000	5235974000	0.278817	0.161482	1.72662	180068	39375	8610.03	0.218667	1351.42	2187.41	0.210266	856381	0.0710167	1311	1000	8135	19113	24409	48369	42883	158184	147091	67562	11499	11897	0.00313248	0.0124787	0.0161837	0.0222403
41	1355009	25667410000	1.22632e+10	0.213677	0.101009	2.16026	347277	0.960296	13704.7	96163.3	26644.6	0.276669	1392.21	3162.27	0.319704	1.09085e+06	1033.67	1319.67	1.27668	19667270000	11733380000	0.20052	0.119629	1.67618	313179	49030	7675.93	0.156556	1310.6	2208.7	0.29959	1045360	0.0638403	1255	1083	4241	12675	15473	47036	40808	311103	396731	144860	16227	21029	0.00111438	0.00619184	0.00832172	0.00935418
42	1320874	2.33699e+10	1.25803e+10	0.204873	0.109547	1.89468	338161	0.944213	18870	97164	27935	0.287306	1330.23	3191.43	0.322361	1050809	1056	1249.33	1.18308	17996050000	11923440000	0.1917	0.127013	1.5093	306392	44356	6421.36	0.144769	1321.5	2245.69	0.304319	1006813	0.0411949	1122	1288	4450	13353	18002	49390	40899	314520	374540	124562	14817	19546	0.00106293	0.0067796	0.00882522	0.0101092
43	1404318	26857110000	1.45023e+10	0.208772	0.110512	1.91216	359094	0.934812	23688.3	101684	28802.7	0.282936	1431.57	3187.4	0.296009	1217638	1167.67	1291.67	1.10619	21467140000	14922410000	0.200715	0.139523	1.43858	327037	52762	8512.27	0.161333	1532.72	2285.88	0.268007	1220257	0.0323467	1464	1265	4508	13202	17348	49362	43289	332863	404658	137494	16329	21664	0.000968442	0.0056839	0.00777602	0.009401
44	1210756	1.62542e+10	9700835000	0.176476	0.105443	1.67932	303496	0.98577	4338.67	74190.7	18143.7	0.24438	1230.07	3169.34	0.327966	927799	1068.67	1124.67	1.0524	15993100000	12207260000	0.177385	0.135395	1.31013	300267	43728	6368.12	0.14563	1294.42	2165.9	0.287359	1044918	0.0180225	1133	1272	3135	10127	12554	35938	30059	302737	386593	121902	12378	17588	0.000784634	0.00518106	0.00720294	0.0083642
45	1288770	3.05702e+10	1.66273e+10	0.288971	0.150544	1.99837	325945	0.978711	7038	114342	40141.5	0.350169	1498.04	3105.41	0.242931	1347936	1218.33	1448.33	1.18878	37939530000	13338040000	0.392424	0.137961	2.84446	310934	52778	8958.55	0.16974	1797.9	2185.01	0.222776	1395724	0.23018	1796	1106	5420	11870	14068	42429	33778	247584	360466	198708	24457	22174	0.00117554	0.00742181	0.00881693	0.00921033
46	1114623	2.94458e+10	13560920000	0.349415	0.159933	2.2693	290355	0.969223	8980	108000	40208.2	0.372045	1601.84	3120.92	0.213082	1.37453e+06	1150.67	1497.67	1.30156	19290530000	11933210000	0.325192	0.201165	1.61654	243558	50613	10517.7	0.207807	1690.84	2191.27	0.18526	1314680	0.0555224	1268	1599	5314	11732	13720	43712	33440	211961	285589	156824	21802	19355	0.0013278	0.00848807	0.010207	0.0105255
47	1283435	3.05785e+10	1.35707e+10	0.276477	0.121964	2.32875	332827	0.965039	11606	115341	39979.7	0.346465	1507.05	3136.65	0.286374	1169874	1063	1447.33	1.36156	19474410000	15856090000	0.239835	0.195274	1.2282	284955	54003	10234.3	0.189514	1413.77	2233.04	0.248779	1145416	0.0104885	1344	1276	5275	12340	14177	45636	40417	263543	334956	169014	23156	19782	0.00135885	0.00720566	0.00883488	0.00961482
48	1267423	2.36261e+10	1.91398e+10	0.21769	0.176674	1.23738	329284	0.93121	22684.3	138402	58222.6	0.420005	1557.8	3216.53	0.250886	1.31441e+06	1229.67	1415.67	1.15126	26090900000	17166110000	0.333812	0.219626	1.51991	279572	61593	13569.7	0.220312	1726.45	2224.61	0.190266	1469377	0.042568	1442	1358	6679	13350	15497	44727	42944	248554	319347	165471	25157	22480	0.00182812	0.00822298	0.0095848	0.0105332
49	974850	1.94615e+10	5.74137e+09	0.267267	0.0789478	3.39996	269879	0.979435	5593	81843	24855	0.303276	1422.68	3157.41	0.29859	911614	893.333	1395.33	1.56194	7137185000	4449665000	0.261477	0.163017	1.60398	165214	33512	6797.57	0.20284	1138.05	2227.01	0.257739	641012	0.0537988	1005	914	5557	9061	11112	35395	32087	214640	266282	107890	11669	11755	0.00248859	0.00771093	0.00848849	0.00929476
50	869702	13751890000	5.09269e+09	0.247072	0.0915059	2.70095	235937	0.984147	3739.33	79450.7	26802.6	0.336673	1219.43	3187.4	0.307381	773900	877.667	1177.67	1.34182	5630023000	5491976000	0.214812	0.209545	1.02514	161892	30370	5697.24	0.187594	1119.12	2189.77	0.231082	700581	0.000154059	942	994	5875	7658	10068	30585	26056	184099	236840	105415	12661	11131	0.00286075	0.00801424	0.00825915	0.00880531
51	886008	1.48588e+10	5054040000	0.261438	0.088134	3.04162	238683	0.992952	1679	76201	24360.4	0.319348	1189.17	3162.34	0.313742	762628	909	1159	1.27503	7242391000	4247490000	0.25072	0.147041	1.7051	169960	27091	4318.21	0.159396	1270.61	2169.68	0.223015	762103	0.0679413	1239	862	5603	7920	9710	31941	28630	201619	231192	92753	11486	11852	0.00257334	0.00788029	0.00801347	0.00893897
52	1000971	1.75726e+10	8330115000	0.231858	0.109532	2.13723	275471	0.939813	16599	109197	43311.4	0.396715	1294.7	3229.05	0.286609	966686	996.667	1196.67	1.20067	9738435000	6380270000	0.319606	0.209394	1.52634	174557	41659	9942.15	0.238656	1242.98	2225.55	0.189994	918750	0.0434054	1129	1149	4520	8062	11297	33180	35652	182083	226068	138241	31457	23031	0.00193812	0.00651967	0.00723497	0.00805418
53	885341	1.30133e+10	7.16813e+09	0.229789	0.125157	1.84792	238248	0.951603	11570.3	101571	43326.7	0.426842	1207.8	3243.22	0.264393	901258	973.333	1137	1.16815	8794635000	6172554000	0.302183	0.212089	1.4248	170598	39303	9054.77	0.230384	1193.59	2202.82	0.205848	828755	0.0306911	1081	1139	4514	7960	10359	30937	29862	152341	205504	127751	27950	20612	0.00210766	0.00691259	0.00785008	0.00899089
54	886530	1.36946e+10	7493178000	0.226355	0.12346	1.83662	245900	0.96538	8618.67	99553.3	40455.4	0.405684	1240.38	3234.86	0.279156	884500	967.333	1118.67	1.15644	7275479000	5665151000	0.328463	0.255762	1.28425	148829	37819	9610.2	0.25411	1137.03	2158.94	0.168624	882609	0.0154852	1138	1136	4684	7614	9539	29468	25331	152585	218460	140948	27904	19736	0.00198414	0.00732745	0.00792867	0.00858854
55	923472	15756590000	7.02786e+09	0.252529	0.111958	2.25633	250139	0.941323	14844.7	100746	40642.4	0.403293	1281.97	3229.25	0.274088	912020	935.667	1211.67	1.29498	7731651000	6106440000	0.258172	0.203904	1.26615	173054	41119	9770.2	0.237608	1056.95	2148.28	0.227912	759303	0.0137933	1025	994	3893	7602	11290	33233	30560	158218	211223	137217	28776	20972	0.00159723	0.0063532	0.00725306	0.00823198
56	1081226	1.63426e+10	7.29502e+09	0.207428	0.0926356	2.26102	280640	0.961548	10809	77256.3	21273.5	0.275293	1260.19	3209.64	0.325991	862589	965.667	1163.33	1.20469	9718547000	7246135000	0.169705	0.126532	1.3412	239306	33204	4607.1	0.138751	1150.18	2096.75	0.29693	805933	0.0212398	1051	1147	3884	8587	11210	34716	31266	235367	311828	133774	16395	15796	0.00137067	0.00557793	0.00684038	0.00794191
57	1056381	16784960000	8.23083e+09	0.222722	0.108613	2.06948	274677	0.945652	14870.7	89631.3	29284.5	0.326144	1310.63	3228.11	0.291479	946430	980.667	1175.67	1.19884	11166680000	7550868000	0.20684	0.139865	1.47886	232351	39114	6584.46	0.16834	1240.88	2164.3	0.272071	854008	0.0373176	1231	1065	4229	9085	11708	35082	32958	215238	292371	138087	18548	16439	0.0013764	0.00646642	0.00768851	0.00860012
58	1037170	1.64637e+10	7.29884e+09	0.230447	0.102022	2.25868	267453	0.984849	4058.67	88024.3	28996.7	0.329234	1311.46	3185.94	0.274215	976494	1023	1251.67	1.22353	10898080000	8918754000	0.197656	0.161757	1.22193	234812	39513	6649.05	0.168275	1261.43	2100.67	0.241216	973450	0.00997623	1259	1116	4622	8682	12384	33501	31218	203076	287719	140658	19993	16763	0.00168825	0.00652063	0.0077239	0.00837086
59	1026863	1.34661e+10	8.56531e+09	0.196031	0.124632	1.57349	262212	0.962881	9700.33	88942.7	30221.2	0.339463	1205.48	3243.87	0.309837	847299	950.667	1106.67	1.1641	9969294000	8818519000	0.172751	0.15281	1.1305	240227	37874	5971.19	0.157659	1105.55	2171.57	0.293591	818238	0.0037517	1037	1081	4614	9221	12594	35385	34726	217980	273237	119355	16037	15285	0.00182205	0.00671949	0.00763977	0.00897978
60	1053378	15922320000	12886700000	0.213521	0.172454	1.24457	273015	0.983221	4603	98960.7	35874.6	0.362471	1317.61	3181.12	0.247409	1104481	1243	1167.67	0.939394	19512810000	15638710000	0.355347	0.284796	1.24772	234333	50998	11098.7	0.217631	1502.28	2280.06	0.159787	1466534	0.0121465	1404	1455	4504	10778	13406	37943	30681	216316	299331	135244	15713	19036	0.00148	0.00750158	0.00914392	0.0102318
61	1081430	1.86417e+10	1.26188e+10	0.230996	0.156122	1.48418	284042	0.971547	8144.33	103210	37531.8	0.363398	1405.82	3184.66	0.231618	1.2308e+06	1197.33	1265.67	1.05707	16099490000	11619510000	0.306186	0.220984	1.38556	229305	50643	11184.7	0.220854	1488.29	2297.59	0.162558	1410601	0.0261215	1480	1349	4697	11201	13496	40880	32530	220521	295645	137629	17129	19212	0.00136024	0.0080449	0.0100404	0.0103576
62	1080414	1.86459e+10	10066384000	0.236919	0.127393	1.86052	280857	0.987029	3714	92468.7	30496.2	0.330064	1357	3156.94	0.253454	1107336	1140	1265.33	1.10994	13774910000	10203210000	0.243505	0.180367	1.35006	237843	43136	7823.29	0.181363	1455.67	2199.52	0.207527	1146080	0.0221881	1295	1292	5119	10483	12350	38468	29116	210785	311531	156909	17124	17730	0.00143464	0.00792196	0.00932976	0.00970276
63	841913	1.06766e+10	6.84955e+09	0.232768	0.149866	1.56621	213971	0.994973	1068.67	72331.3	24462.1	0.338124	1195.74	3202.29	0.271024	789456	1054	1124.33	1.06673	12626270000	8325090000	0.315654	0.208125	1.51665	200001	37624	7077.79	0.188119	1440.07	2221.23	0.180465	1108256	0.0421455	1412	1366	4145	8372	10304	31394	20921	158383	260374	120221	12884	15880	0.00158805	0.00826095	0.00950217	0.00994402
64	1234146	2.1033e+10	11232990000	0.203095	0.108692	1.888	321788	0.949874	16179.3	83031.7	21432.6	0.25806	1328.29	3198.62	0.319691	1012853	1041.67	1270	1.2192	13535930000	11380210000	0.187365	0.157525	1.18943	268782	39221	5723.18	0.145921	1363.21	2215.09	0.254164	1057513	0.00748555	1142	1282	3824	10997	12446	37942	34976	328516	340718	110388	12084	15088	0.000854032	0.00644251	0.00806307	0.00891062
65	1352708	27044660000	1.1397e+10	0.213136	0.0896095	2.3837	356306	0.950438	17600	89678	22593.9	0.251588	1399.11	3181.59	0.339032	1051700	1007.33	1333.67	1.32396	12462460000	10228630000	0.154741	0.127005	1.21839	283791	36465	4685.48	0.128492	1346.48	2171.25	0.285952	992443	0.00969147	1133	1331	3601	12287	16538	50095	54454	374836	280526	81928	11820	16379	0.000788049	0.006039	0.00820946	0.00908326
66	1354095	21390580000	1.54159e+10	0.179008	0.128992	1.39843	345425	0.956162	15165.7	89629.7	23303	0.259178	1311.64	3193.96	0.326755	1060564	1178	1202.67	1.02094	22767520000	14370390000	0.225398	0.142267	1.58434	317821	43189	5868.99	0.135891	1440.01	2145.2	0.275744	1152593	0.0511243	1423	1341	4537	11188	13018	39619	35887	344104	396661	136876	14478	18583	0.00104055	0.0061074	0.007642	0.00826234
67	1110245	21927690000	7.70135e+09	0.242172	0.0846439	2.88303	300846	0.966986	9984.67	94283	29554.2	0.313453	1307.1	3172.24	0.310978	972226	1026	1249	1.21735	9314275000	6326661000	0.215895	0.146645	1.47223	207708	38111	6992.74	0.183483	1392.05	2166.17	0.226312	917793	0.0364858	1287	974	6118	9743	12243	39100	35521	251919	284548	119510	16766	16645	0.00207792	0.00806038	0.00851614	0.00877554
68	1129867	2.22609e+10	7736648000	0.237846	0.0823876	2.91306	305953	0.978811	6468.33	89557.7	26221.8	0.292683	1336.65	3161.25	0.319732	957784	956.667	1269.67	1.32718	9869133000	6787738000	0.219569	0.151014	1.45396	212009	36822	6395.29	0.173681	1283.18	2134.26	0.276247	767461	0.0342222	1154	1130	5562	8948	11695	36311	31359	240343	320216	145975	18354	17266	0.00179225	0.00681408	0.00747079	0.00791952
69	1082717	1.89145e+10	7332125000	0.224018	0.0862695	2.60415	290761	0.988504	3380.67	79343.7	21703.9	0.272593	1275.9	3163.49	0.320781	907302	886	1256.33	1.41798	8531489000	6170778000	0.192661	0.13935	1.38256	210434	34070	5516.05	0.161904	1162.9	2138.83	0.277864	757327	0.025782	1046	1064	5048	8516	10534	33009	31512	235677	303941	135319	16409	15227	0.00145929	0.0069224	0.00739251	0.0078654
70	957413	1.74952e+10	6632204000	0.260913	0.0989105	2.64609	258964	0.968614	8131.67	84433	27541.7	0.326036	1280.84	3190.49	0.27743	933477	990	1227.33	1.23973	6755661000	6190756000	0.207304	0.189969	1.09125	180522	33695	6289.28	0.186653	1239.02	2184.34	0.209534	861540	0.00190393	1212	1091	5257	8757	12033	36333	30220	194921	248566	116862	16605	15189	0.00206598	0.00807593	0.00856579	0.00914652
71	965132	15321770000	6080413000	0.226903	0.0895752	2.53592	260139	0.977971	5747.33	76865	22722.3	0.29526	1244.53	3209.82	0.317793	821428	884	1183	1.33824	6759309000	5311187000	0.198104	0.155662	1.27266	184716	31079	5229.13	0.168253	1157.98	2182	0.247008	747815	0.0143933	1131	953	4331	8441	12189	36629	32362	214228	250033	103200	13730	12764	0.00153865	0.00695034	0.00776992	0.00874595
72	181304	2.40743e+09	1065000000	1.23676	0.537668	2.75685	44027.3	0.90276	4273.67	18075.7	7474.28	0.411612	1037.98	3359.83	0.0884179	505328	920	806.333	0.876449	2758536000	1214817000	1.13857	0.501409	2.27074	49222	9664	1897.38	0.196335	1355.42	1999.61	0.0637228	772439	0.150946	1256	942	282	1965	4481	11931	5406	38078	47594	17069	2114	4351	0.000435732	0.00344725	0.00719234	0.0108382
73	307632	3.56604e+09	1.71934e+09	0.624044	0.301009	2.07532	75604	0.855195	10940	23836.7	7531.78	0.315274	1103.63	3393.82	0.139266	545005	946.333	851	0.89926	3076773000	1426030000	0.47104	0.218319	2.15758	80820	13591	2285.51	0.168164	1380.67	2392.6	0.0979501	825114	0.134398	1361	907	561	3223	7729	15859	8431	54053	91113	36344	3448	7599	0.000702138	0.00409905	0.00660529	0.0104768
74	326030	8.51229e+09	1.30938e+09	1.10328	0.164653	7.08423	87720	0.953038	4268.33	24739	6996.29	0.283466	1257.76	3150.45	0.126395	699908	718.667	1181	1.64332	2381344000	674881800	0.60247	0.170742	3.52853	62870	10273	1678.62	0.163401	1156.68	2148.32	0.110932	566743	0.311761	1154	831	436	4147	7497	17666	7733	69789	94648	34453	3170	4914	0.000251511	0.00391682	0.00884581	0.0127197
75	369300	5.67559e+09	2.39036e+09	0.715435	0.31304	2.34612	87837.3	0.853371	13164.7	29695	10039.6	0.338279	1220.97	3400.21	0.139348	647502	1062.67	909.333	0.855709	8927749000	4412990000	0.797754	0.39433	2.02306	105788	20013	3786.06	0.18918	1397.06	2322.29	0.106193	996182	0.114527	1398	1150	472	3655	6444	17011	12013	84212	101512	33581	3837	8282	0.00037368	0.00334146	0.00690766	0.0098971
76	316792	5333570000	1711027000	0.848921	0.287196	2.98083	77062.7	0.769156	17963.7	26885.7	9382.51	0.349422	1156.5	3481.01	0.126734	609406	1053.67	822.333	0.780449	9588159000	2359934000	1.30842	0.322041	4.06289	85604	16449	3160.71	0.192152	1347.62	2070.54	0.106036	807310	0.365987	908	1307	292	2837	6539	16475	11424	77374	83526	19471	3214	7842	0.000186242	0.00231382	0.00518952	0.0089554
77	411479	7.42156e+09	2.74706e+09	0.813541	0.298536	2.71355	96044	0.777408	21400	31739.3	10524.6	0.330647	1236.86	3447.52	0.151621	652235	1190.67	678	0.569429	19566210000	3711371000	1.28602	0.243937	5.27196	123347	24923	5035.84	0.202056	1816.86	2327.48	0.0879642	1402241	0.463925	1370	1390	355	3736	7438	18228	13199	99080	113906	30733	4684	11502	0.000201711	0.00227472	0.005558	0.00907944
78	219461	5.71663e+09	1323007800	1.84323	0.40398	5.36028	54909.7	0.966864	1809.67	19305	6806.23	0.353828	1376.37	3201.19	0.0886238	642002	831.667	1298.67	1.56152	3224235000	806777200	1.07633	0.269321	3.99644	54732	10848	2150.1	0.198202	1138.04	1793.1	0.0808139	677260	0.359658	898	1131	359	2575	5665	14314	5541	43815	57598	22684	2347	6111	0.000546794	0.0034767	0.00743184	0.0117333
79	475730	8.36439e+09	4687952000	0.608813	0.325927	2.18348	116548	0.883857	13817.7	37140.7	11943.5	0.316798	1260.15	3298.53	0.144145	834463	1108	925	0.834838	14234440000	1875941000	0.895364	0.117999	7.58789	126087	19155	2910.01	0.151919	1382.38	2161.52	0.154085	818296	0.588464	1297	954	494	4812	10407	21665	12953	94438	145429	52560	5185	9060	0.000222815	0.00305425	0.00680848	0.010115
80	417387	9.42569e+09	2.36208e+09	0.844034	0.20401	4.83174	106016	0.929688	7546.67	32923	10322.4	0.309061	1274.43	3207.41	0.149827	744955	844	1136.33	1.34637	6179058000	1131470000	0.626169	0.11466	5.46109	99338	14466	2106.6	0.145624	1187.63	2136.7	0.156181	636045	0.476728	1186	982	871	5034	9248	19486	10899	79768	117923	53971	4798	7148	0.000678028	0.00570214	0.00978468	0.0120607
81	429049	7.11561e+09	4215491000	0.704358	0.415084	1.71492	100523	0.843921	15692.7	36059.7	12945.5	0.358599	1261.29	3345.72	0.116123	869255	1161.67	988	0.850502	11898590000	5075642000	0.732158	0.31232	2.34425	127481	21542	3640.21	0.168982	1404.09	2091.35	0.126253	1009728	0.161571	1240	1275	638	4548	7332	19055	11693	85743	124887	50024	5759	11122	0.000419533	0.00401819	0.00761218	0.0106002
82	439983	8162945000	4557971000	0.650964	0.369973	1.82029	111164	0.895739	11693.7	37210.7	12464.5	0.33528	1251.64	3331.55	0.139566	808072	1161.33	1057	0.910161	7778421000	3946026000	0.685895	0.347957	1.9712	106492	20899	4101.42	0.196249	1398.27	2199.54	0.102004	1043998	0.106845	1205	1304	797	5245	12066	21682	12864	87560	120970	44643	5026	10262	0.000456836	0.0045479	0.00827532	0.0119209
83	522160	1.83659e+10	2.60072e+09	0.99594	0.144205	8.08392	135941	0.989366	1437	38132	10745.9	0.281103	1487.23	2978.58	0.141934	972070	933.667	1402.67	1.50232	5679527000	1493208000	0.434449	0.114221	3.80357	114337	13940	1699.57	0.12192	1173.2	2327.35	0.173322	659681	0.34064	943	1114	1262	6602	11279	24082	10934	100848	155393	73493	6470	7080	0.00038877	0.00661292	0.0112015	0.0126436
84	670402	1.028e+10	7.07317e+09	0.386776	0.264452	1.47891	162536	0.860754	22814.3	53274	17465	0.327709	1303.85	3339.36	0.170173	959024	1159.67	1054	0.908882	15517590000	6425428000	0.464414	0.192302	2.41503	182793	31747	5513.73	0.173677	1449.25	2099.72	0.149661	1221384	0.171689	1221	1339	1330	6764	10955	20713	17678	130948	203536	93364	7828	12192	0.000666764	0.00456293	0.00791913	0.0100895
85	572481	1.18162e+10	3.86973e+09	0.554859	0.180285	3.40375	145980	0.959303	5919	43415.7	13037	0.297034	1413.98	3133.7	0.15202	970805	902	1317.67	1.46083	8185834000	2944488000	0.452217	0.162665	2.78005	134542	18337	2499.19	0.136292	1287.84	2284.14	0.157552	853953	0.221753	1147	1138	2123	7298	9008	18322	15590	100478	173183	93362	6496	6354	0.000983439	0.00779415	0.0114956	0.012748
86	589602	2.49885e+10	3282874000	0.999164	0.12975	9.00007	158222	0.965057	5514.33	48718.7	15096.2	0.307499	1742.96	2995.57	0.14973	1.08976e+06	897.667	1724.33	1.92091	6975780000	1412048000	0.528048	0.106888	4.94019	114937	18176	2874.33	0.158139	1238.31	2234.79	0.190978	601832	0.43998	869	1238	2404	7599	10584	28028	16671	107621	171067	85149	7198	6635	0.00107361	0.00875675	0.0120522	0.0128884
87	513370	18996070000	3292274000	1.09117	0.185229	6.04401	132215	0.957653	5648.67	46698.3	16520.3	0.353111	1785.78	3056.96	0.119397	1.10809e+06	921.333	1755.67	1.90557	5134734000	4168843000	0.376869	0.305976	1.23169	116725	19035	3104.14	0.163076	1135.1	2401.47	0.151848	768695	0.0107785	1002	1100	2197	7096	12640	24591	16306	87570	134205	73926	7869	7803	0.00116096	0.00874808	0.0119193	0.0138224
88	612952	3.06789e+10	4914393000	1.22789	0.194902	6.93615	158202	0.960443	6260.67	44221	12394.8	0.279322	1810.03	2886.78	0.114986	1.38524e+06	973.333	1732.67	1.78014	12038650000	4117928000	0.628982	0.215149	2.92347	138347	18859	2570.8	0.136317	1360.16	2267.83	0.145444	951205	0.240343	1236	996	2261	7513	15383	23690	16035	98239	178321	105011	8615	6598	0.000928295	0.00752751	0.010004	0.0122571
89	740942	32394050000	5512875000	0.887213	0.150502	6.32863	191017	0.923367	14651.3	50746	13484	0.265631	1674.94	3034.97	0.176741	1093347	892.667	1598	1.79014	9408137000	5381833000	0.333775	0.190933	1.74813	167890	21088	2648.78	0.125606	1453.64	2170.02	0.195236	859933	0.0741103	1351	1157	2152	8927	12471	28916	18936	141564	218941	109608	7753	8721	0.000801682	0.00725158	0.0108443	0.0120482
90	858692	1.46321e+10	6.95361e+09	0.293661	0.140173	2.11442	222992	0.897469	22919.3	67500.7	20473.5	0.303159	1251.87	3286.39	0.264514	845184	923.667	1086.67	1.17647	8246375000	6177307000	0.229118	0.171631	1.33495	189715	28023	4139.31	0.147711	1307.23	2258.37	0.246115	770840	0.0205777	1297	956	4199	9053	10742	27137	25927	159198	244890	129529	14058	11558	0.00188775	0.00851644	0.0102155	0.0105428
91	901804	4.40676e+10	6194860000	0.82059	0.114589	7.17603	231528	0.951952	11314	76577.7	25343.6	0.331193	1794.11	2937.96	0.167987	1.37758e+06	971	1748.33	1.80055	10308300000	9584141000	0.240062	0.223198	1.07556	207220	29767	4276.01	0.143649	1286.24	2222.01	0.209757	987904	0.00132525	1275	1162	5134	9958	13310	35232	22264	125745	223084	179462	25914	15525	0.00197937	0.00909399	0.0103537	0.0110423
92	968620	3.81441e+10	1.01866e+10	0.630165	0.169178	3.82329	246123	0.934128	16256	75530.7	23250.4	0.307169	1813.15	3070.91	0.169999	1451972	1087.67	1691.67	1.55532	20937450000	10628240000	0.394931	0.200474	1.96998	230251	32254	4518.2	0.140082	1567.61	2191.86	0.172398	1335576	0.106665	1548	1469	5058	9965	14674	30782	22481	134568	271355	200689	23366	12563	0.00167351	0.00856889	0.00971692	0.0102878
93	844150	2.19344e+10	6819622000	0.449952	0.140716	3.3938	220796	0.943461	12489	74378.7	25203.8	0.337498	1469.8	3144.58	0.213612	1.04046e+06	923	1416.67	1.53485	9796466000	5989629000	0.29653	0.1813	1.63557	181761	26204	3777.76	0.144167	1431.62	2347.11	0.212912	853691	0.0581539	1138	1131	4208	10832	14368	33144	25263	135082	218876	139976	18258	11744	0.0016798	0.00918913	0.0119635	0.0128318
94	925019	4.7291e+10	5.25641e+09	0.793627	0.0883616	9.01549	243845	0.950035	12255.3	80417.7	26556.6	0.330023	1847.25	2960.73	0.203196	1.19977e+06	849.333	1756	2.0675	7645245000	6901915000	0.204219	0.184364	1.1077	193485	26211	3550.75	0.135468	1299.1	2275.01	0.251719	768656	0.002611	1287	973	6060	10803	12583	38437	24571	154341	249040	155285	19763	13153	0.0018205	0.0108517	0.0117749	0.0116787
95	921212	2.36493e+10	1.29632e+10	0.4648	0.252235	1.84445	226798	0.935154	14642	70452	21928.2	0.310997	1626.95	3155	0.168573	1.35099e+06	1148.33	1534.67	1.33643	19994890000	15155030000	0.344779	0.261324	1.31936	240818	35626	5270.42	0.147937	1658.63	2292.62	0.174837	1377390	0.0189591	1572	1300	3138	9046	11252	28410	20921	149243	264613	169751	19702	15734	0.000996513	0.00687247	0.00842803	0.00981967
96	869394	24699420000	6.71887e+09	0.478657	0.13053	3.82374	227085	0.943846	12781.7	62680.7	17342.2	0.276198	1541.79	3107.49	0.214874	1062117	991.333	1350.33	1.36214	12516800000	5505092000	0.353619	0.155527	2.27368	188139	24949	3308.47	0.132609	1408.3	2206.57	0.200631	937735	0.151372	1394	1003	3909	9451	15856	24602	18831	146150	267408	156663	11559	9049	0.00160572	0.00851168	0.0099207	0.0108708
97	894195	39082560000	9685070000	0.743771	0.185043	4.17991	228666	0.969232	7025	73293.3	23535.3	0.321369	1880.13	2985.8	0.145101	1.5848e+06	1215.33	1756	1.44487	21145530000	11091730000	0.487831	0.255888	1.90642	208197	29533	4189.29	0.141851	1640.05	2270.38	0.147139	1414967	0.0972623	1641	1257	3080	11056	18586	35904	24571	145882	240482	151322	16173	14282	0.000856636	0.00721207	0.0103311	0.0123642
98	602243	10037500000	3.2346e+09	0.406245	0.130321	3.14701	157315	0.943404	8982.33	50268.3	16077.3	0.319381	1231.39	3219.67	0.185133	850219	1016	1069.33	1.05249	4859144000	3337774000	0.286214	0.196602	1.4558	130297	22237	3795.05	0.170664	1351.74	2154.52	0.15042	866222	0.0344483	1329	928	3008	6787	13634	18279	14483	92183	182186	105057	9184	8315	0.00170695	0.00768959	0.00949285	0.0112695
99	787680	2.08346e+10	6.94185e+09	0.491217	0.159388	3.17816	206253	0.939018	12751.3	62890.7	19186.8	0.304406	1494.36	3147.39	0.187343	1099604	1097	1400.67	1.27682	11584760000	5443569000	0.405999	0.190775	2.12816	168920	22941	3115.61	0.13581	1262.21	2256.56	0.181569	930335	0.130065	1261	1025	3379	9694	14451	30676	21883	144316	219699	112009	10734	10333	0.00122131	0.00821653	0.0103265	0.012307
100	658935	2.06433e+10	3584029000	0.748612	0.129272	5.84093	166158	0.986536	2221.67	49806	14986.1	0.300103	1621.19	2983.71	0.158189	1.0522e+06	882	1557.33	1.76568	7724004000	4304442000	0.299984	0.167175	1.79443	160462	19040	2259.24	0.118657	1167.05	2148.14	0.221872	723219	0.0808206	1149	1004	3784	7004	10118	22547	13529	101062	194095	130949	12498	8329	0.0021899	0.00881878	0.00988413	0.0106293
101	506958	1.43564e+10	1638012000	0.687958	0.0784323	8.78878	144415	0.990136	1435.67	36842	9404.2	0.255067	1477.29	3056.42	0.177978	811719	816	1432.67	1.75572	1772126000	1476565000	0.326133	0.271739	1.20017	73714	12868	2246.32	0.174567	1268.17	2143.4	0.122341	602527	0.00827713	1263	865	3122	6012	8714	17809	11692	86262	146729	86984	8579	4563	0.0018897	0.00993771	0.0109812	0.011859
102	477061	12944670000	1.67645e+09	0.756102	0.095542	8.32286	130962	0.986387	1773.67	38724.7	11458.7	0.296117	1493.89	3055.02	0.160475	818675	778.333	1468	1.88608	2794694000	1276001000	0.394438	0.180092	2.1902	84174	15440	2832.15	0.18343	1048	2123.18	0.156088	539272	0.139188	993	831	2941	5965	11925	19762	11345	84419	128941	75438	7836	6366	0.00181947	0.00983522	0.0111558	0.0125036
103	609578	9466499000	5331504000	0.438584	0.246761	1.77433	146467	0.800355	29268.3	50936.7	17782.6	0.347452	1269.16	3397.13	0.183261	803316	1127.67	883	0.783033	15693520000	5492076000	0.541899	0.189642	2.85748	170177	32355	6151.51	0.190126	1403.75	2167.57	0.149161	1140893	0.231869	1142	1369	1365	6670	8875	21490	16291	124754	184545	77557	7473	12713	0.000661113	0.00524953	0.00892749	0.010942
104	727855	8895542000	7234129000	0.301192	0.247029	1.22203	170858	0.928795	12297.3	54198.7	17202	0.316736	1253.62	3300.64	0.199403	855559	1159	959.667	0.828013	13620500000	9680035000	0.29389	0.208867	1.40707	215280	29086	3929.74	0.135108	1423.83	2253.27	0.20565	1046825	0.0285998	1324	1051	1961	7758	13019	23800	16590	131352	230978	116211	8446	11175	0.000809227	0.00588441	0.00898943	0.0106587
105	964893	30262190000	1.49209e+10	0.526969	0.2632	2.03664	239578	0.907748	22378.7	73300	22489.8	0.306812	1634.07	3173.26	0.16408	1.45933e+06	1247.67	1515.33	1.21453	27042090000	19973930000	0.446285	0.329637	1.35387	246158	34539	4846.25	0.140312	1614.68	2352.91	0.164388	1497420	0.0226007	1613	1563	2173	11193	17295	34635	25516	191989	292892	129896	11358	15459	0.000555502	0.00569908	0.00967672	0.0116002
106	757822	2.38514e+10	6.17017e+09	0.645668	0.164348	4.30367	192104	0.925438	14504.7	66685.7	23202	0.346461	1627.35	3134.9	0.153723	1.26114e+06	1073.33	1499.67	1.3972	15462930000	4625578000	0.469343	0.140399	3.34292	181510	29449	4777.94	0.162245	1486.12	2144.64	0.187688	967086	0.291039	1454	921	3557	10605	12571	26283	24894	129773	200392	115763	11970	10456	0.00154522	0.00932541	0.0124554	0.0139941
107	856270	10887458000	8.3816e+09	0.252023	0.192992	1.32073	207236	0.869677	27394.7	65055	20431.8	0.314064	1305.15	3332.2	0.215524	970006	1069.33	1122.33	1.04956	15519110000	8443145000	0.282067	0.153458	1.83807	234562	37371	5954.04	0.159323	1334.27	2364.93	0.214432	1093874	0.0872	1224	1156	2244	8758	12038	23952	22842	143991	274029	142295	10628	14479	0.000873556	0.00572366	0.00877177	0.0102281
108	568404	2.53955e+10	2.31795e+09	1.02977	0.0943108	11.0005	157161	0.988461	1818.33	47439.7	14331.3	0.301781	1756.34	2929.77	0.143142	1.10227e+06	868.333	1745.67	2.01036	3078969000	2475238000	0.327777	0.263506	1.24391	96920	17751	3251.11	0.183151	1039.48	2128.45	0.147845	655550	0.0118152	1037	1016	3217	6206	12946	24519	14482	91035	148129	93548	14240	9029	0.00192645	0.00938593	0.0103817	0.0109183
109	659675	2.26729e+10	4.15916e+09	0.755173	0.137756	5.56122	173393	0.983217	2953.67	55028	17499	0.317395	1763.5	2988.17	0.147029	1179802	984	1754.33	1.78286	10443590000	5728567000	0.536701	0.294394	1.82307	139495	23310	3895.17	0.167103	1504.43	2122.32	0.139969	996612	0.0850025	1285	1159	3012	8259	13295	21267	18045	104399	176506	116826	14387	7761	0.00138553	0.00839959	0.0108296	0.0125198
110	467177	1.05742e+10	2.39437e+09	0.73698	0.166653	4.54313	119767	0.998213	214	38977.3	12687	0.325452	1327.9	3049.98	0.143176	837165	900.333	1276	1.41725	5218898000	2387575000	0.448474	0.205171	2.18586	107875	16142	2415.43	0.149636	1139.63	2152.23	0.144085	748690	0.138552	1124	867	2792	5618	8900	17561	12110	73063	127446	85778	7710	5531	0.00208058	0.00855136	0.0101246	0.0120254
111	733817	1.94329e+10	5241640000	0.564618	0.145808	4.54554	186401	0.971399	5320.67	54906.7	16205.9	0.293876	1404.47	3061.92	0.193615	979476	988	1327.67	1.34379	11859920000	4405706000	0.388977	0.144496	2.69195	174614	22979	3024.01	0.131599	1275.83	2238.34	0.21559	809934	0.210021	1248	970	2776	8187	13826	22488	17822	108325	206138	148017	12933	8742	0.00118831	0.00789979	0.0100979	0.0111567
112	521694	2.21319e+10	2480799000	1.15337	0.129819	8.94188	138804	0.979547	2830	41472.7	12395.4	0.298592	1779.92	2924.78	0.130368	1080147	840.333	1756	2.08965	4430435000	2929721000	0.399696	0.264308	1.51224	105283	17643	2956.56	0.167577	1238.27	2242.22	0.130123	809107	0.041574	1198	1128	2792	7240	15287	22080	13465	73852	150666	95559	6979	5227	0.00150088	0.00927747	0.0112307	0.0138779
113	645410	30351510000	1.83483e+09	0.92419	0.05546	17.0851	181409	0.987236	2306	45527.3	11432.7	0.251153	1762.94	2900.67	0.195837	931811	666	1755.67	2.63614	2900225000	1485841000	0.283275	0.145127	1.95191	101184	15866	2487.84	0.156803	1072.87	2161.86	0.193743	522259	0.103988	1059	848	3812	7340	9412	21366	16098	116107	196582	102350	10583	5029	0.0020638	0.00914922	0.0108195	0.0113726
114	864489	3.28322e+10	7.91967e+09	0.662721	0.159159	4.19741	222492	0.95327	10348.7	63319.7	18057.3	0.284965	1560.53	2997.1	0.172714	1.28857e+06	1145.67	1492.33	1.30259	17351110000	8335551000	0.447031	0.214756	2.08158	197013	25744	3364.01	0.130672	1523.51	2232.24	0.162917	1209283	0.123189	1484	1254	3144	9770	15553	27551	20529	132959	259168	167389	11602	10138	0.0010538	0.00742057	0.0100985	0.0113015
115	684830	2.17819e+10	2119186000	0.569198	0.0554281	10.2708	195510	0.99463	1038.67	51339.7	13514.6	0.262262	1686.79	3026.17	0.214464	918545	746.333	1657	2.22019	2210140000	1781695000	0.228724	0.184385	1.24047	98300	18987	3667.41	0.193154	948.14	2102.52	0.189871	517719	0.0115198	801	766	3967	6954	12189	20633	16238	110712	206314	120904	13919	8788	0.00256852	0.00789101	0.00868391	0.0101543
116	391413	1.08995e+10	1329665800	0.936215	0.112819	8.57433	107971	0.994916	539.667	29387	8051.66	0.272106	1376.26	3043.33	0.139734	774122	779	1317.67	1.69148	1953508000	1264315000	0.428741	0.277482	1.54511	67501	11628	2003.09	0.172264	1441.47	2080.43	0.0924386	730225	0.045873	1433	915	1953	5559	12501	17183	8814	73383	111364	56211	4200	3812	0.0011088	0.0102679	0.0125009	0.0142024
117	1124379	1.47771e+10	10101501000	0.204609	0.139639	1.47184	268718	0.97527	6636.67	72402.3	19515.7	0.269376	1400.57	3226.95	0.250548	1079255	1227	1185.33	0.966042	22620610000	16424050000	0.223374	0.162184	1.37729	318226	44896	6334.02	0.141082	1433.33	2181.3	0.237223	1341462	0.0251871	1431	1307	3946	9642	12713	25152	22371	176866	350626	232853	20644	18418	0.00129761	0.00641243	0.00780698	0.0085754
118	1133298	28846700000	6767084000	0.303122	0.0706248	4.28887	309307	0.976239	7285.67	69345.7	15573.4	0.224579	1520.23	3053.5	0.258036	1.1979e+06	1060	1432.67	1.35157	10135740000	6140425000	0.240301	0.145579	1.65066	205376	37594	6881.57	0.18305	1382.92	2154.56	0.215769	951832	0.0602557	1249	1013	3850	9549	13332	25886	25007	184035	351813	218781	18893	13788	0.00143563	0.00567812	0.00709081	0.00842585
119	952620	3.66081e+10	6.09191e+09	0.61242	0.102333	6.07321	244592	0.987722	2965.33	67567.7	18670.7	0.276161	1798.2	2849.96	0.192195	1.27445e+06	941.333	1752.33	1.86154	11699480000	9999567000	0.244283	0.208789	1.17	218845	28483	3707.1	0.130152	1201.69	2138.13	0.233294	938064	0.0061372	1112	1112	4038	8918	13738	28695	20277	145702	286881	194069	18672	12762	0.00146648	0.00673721	0.00827822	0.00936155
120	962809	33840710000	5.4785e+09	0.499136	0.0814561	6.25161	260320	0.974286	6696.67	69632.7	18708.1	0.267995	1822.93	2970.03	0.197836	1328643	992.333	1750	1.76352	10097640000	5940767000	0.305347	0.179645	1.69972	181850	27967	4301.09	0.153792	1324.61	2279.77	0.186008	977646	0.0671755	1044	1302	5367	10167	12623	27221	20534	148219	273157	189721	23486	12934	0.00226732	0.00779178	0.00936011	0.0105597
121	770822	27698700000	7.15687e+09	0.727573	0.183742	4.19789	195708	0.972686	5389.67	64293	21198.4	0.328671	1808.11	3004.57	0.151943	1299240	1110.33	1756	1.58151	17340620000	8582298000	0.513867	0.254325	2.02051	183699	27297	4056.23	0.148596	1701.22	2138.44	0.157909	1163323	0.11415	1638	1151	3402	10073	14186	29917	22629	138298	200577	116383	13137	10513	0.00128824	0.00913959	0.0120209	0.0130679
122	873151	2.81783e+10	2823905000	0.497882	0.0495532	10.0451	238408	0.998799	282.667	60062.7	15135.6	0.252168	1643.2	2957.05	0.252287	944314	771.333	1626.33	2.10847	4738270000	2923968000	0.18998	0.117236	1.62049	157927	22594	3232.44	0.143066	975.851	2156.86	0.288386	547624	0.0560671	936	785	4494	7416	10075	25810	19393	148148	274780	153808	17562	11851	0.00192063	0.00739047	0.00796998	0.00849338
123	512931	17938970000	6817194000	1.07417	0.40227	2.86849	129402	0.935433	8355	45699.3	16149	0.352938	1856.52	3165.59	0.104543	1.24149e+06	1126.33	1729.33	1.53537	12907870000	6600707000	0.829737	0.424303	1.95553	124726	22066	3903.82	0.176916	1411.45	2170.03	0.118164	1055537	0.104524	1155	1218	2177	6936	11427	21510	14777	88369	137108	76555	7316	7801	0.00114245	0.00768329	0.0113816	0.0135223
124	878663	2.84132e+10	6.66605e+09	0.527893	0.124073	4.43581	231948	0.955342	10361.7	65376	18482.7	0.282047	1760.94	3070.74	0.183434	1.26642e+06	1056.67	1671.67	1.58202	10415700000	5160090000	0.311638	0.15439	2.01851	182818	24137	3186.75	0.132027	1301.03	2218.55	0.21128	865286	0.113854	1062	1260	3819	10167	13739	29619	20937	195370	247695	115514	11054	8969	0.0013236	0.00794844	0.0102485	0.011571
125	1067789	33592430000	9405511000	0.434212	0.12084	3.63876	278418	0.987649	3461.33	86972.3	27315	0.312418	1744.83	3041.63	0.199695	1405172	1109.67	1661	1.49685	14606770000	12056430000	0.27013	0.222966	1.21153	232536	35241	5340.8	0.151551	1352.94	2129.85	0.211148	1101292	0.0091489	1210	1317	6210	11758	14912	38371	28652	191919	303674	166299	17985	16194	0.00184962	0.00833966	0.00993174	0.0110115
126	1158554	4.69345e+10	7762950000	0.512731	0.0846188	6.15125	302699	0.98324	5047.67	79027	20739.5	0.260929	1858.05	2886.34	0.210533	1.44039e+06	1052	1756	1.6692	14680660000	9899481000	0.234034	0.157814	1.48297	250457	34870	4854.79	0.139226	1293.03	2184.08	0.219368	1141718	0.0378356	1240	1259	5244	10910	15810	32058	24524	180369	329978	229291	28900	16879	0.00157265	0.0076302	0.00898965	0.00941691
127	745804	26524190000	6.43833e+09	0.692792	0.160564	4.9493	196715	0.976337	4627.67	54692	15210.6	0.277807	1820.46	3005.27	0.162391	1.23823e+06	1043	1756	1.6836	10339500000	3264306000	0.426722	0.134721	3.16744	155660	20114	2599.08	0.129218	1338.24	2143.58	0.1901	818834	0.270493	1110	1083	2649	9010	12784	25956	18796	153972	218215	102610	9927	8443	0.000868861	0.00794847	0.0108836	0.0120809
128	763673	2.6874e+10	3.40274e+09	0.595303	0.0749761	8.0076	212450	0.975483	5282.33	48094	10910.4	0.226117	1621.91	2979	0.20731	1.0279e+06	826	1578	1.91041	4214006000	2834873000	0.264073	0.177649	1.48649	126324	19741	3084.98	0.156273	1311.43	2153.88	0.177608	711252	0.03828	1298	816	3436	7145	11963	21510	16778	120195	236401	150048	12286	7103	0.00148755	0.00723739	0.00824306	0.0093561
129	465475	13010790000	2046217000	0.901812	0.141702	6.58366	120054	0.981588	2187	37284.7	11593.4	0.310418	1440.72	3035.03	0.159913	751339	786.667	1424.33	1.81059	3601661000	2243211000	0.324736	0.202254	1.60558	105314	13912	1837.78	0.1321	1380.23	2034.28	0.145538	723620	0.0540179	1381	787	2564	7145	17482	18753	10674	69021	117256	81640	9387	5931	0.00177883	0.00934959	0.0118589	0.0153499
130	825840	20848630000	6.06538e+09	0.455263	0.131732	3.52609	214076	0.906578	20048.3	55010.7	14185.7	0.256605	1546.2	3203.97	0.189507	1132778	1125.67	1478.33	1.3133	8331411000	7489381000	0.247122	0.222146	1.11243	183613	26649	3867.75	0.145137	1281.2	2069.7	0.206885	887514	0.00283269	1169	1280	2627	7807	10224	24633	27629	188336	225831	92697	8703	10001	0.0009675	0.00594909	0.00787683	0.00945341
131	722139	2.8166e+10	4321440000	0.816266	0.123338	6.89787	186328	0.958222	7747	59662.3	19137.8	0.31963	1650.4	3001.79	0.181276	1.03523e+06	887	1622.67	1.82939	7460605000	4029871000	0.280271	0.15139	1.85133	163154	22576	3123.89	0.138372	1141.18	2133.26	0.258768	630503	0.0891452	960	1025	3425	9669	14851	26102	20538	127538	201680	110611	10411	8657	0.00141386	0.00899827	0.0115878	0.0133894
132	541929	1.93805e+10	1.8073e+09	0.822703	0.0774043	10.8495	153672	0.990749	1414	42777.3	11952.9	0.278991	1676.73	2979.76	0.175517	884585	795	1666.67	2.09644	2102847000	1533690000	0.321205	0.234267	1.3711	80912	13560	2272.51	0.16759	1032.99	2129	0.137306	589280	0.0244956	1012	847	3446	6473	9212	15031	12100	83197	157157	106469	11212	5664	0.00213681	0.00944958	0.010649	0.0119444
133	811309	2.56321e+10	3.93488e+09	0.544179	0.0834007	6.61225	217112	0.98313	3698.33	69102	22004.8	0.318637	1660.81	2997.99	0.18561	1169286	911.667	1580	1.73309	6784641000	3711724000	0.265111	0.145036	1.8279	159974	28456	5061.72	0.177879	1308.23	2251.09	0.183949	869667	0.0857085	1280	1058	4881	10002	14571	26317	23481	131264	208821	138266	19369	11281	0.0022778	0.00915311	0.0105003	0.0123282
134	936684	3.63374e+10	7.00254e+09	0.622379	0.119377	5.35237	241243	0.988793	2747.33	71810.3	21389.9	0.297678	1652.56	2916.54	0.192952	1256974	1021	1622.33	1.58897	18373200000	8037347000	0.40514	0.177228	2.28598	212956	27115	3452.47	0.127327	1528.45	2167.29	0.167953	1267950	0.153157	1402	1205	5377	10594	15360	32539	23284	145365	262584	177611	18976	11957	0.00217363	0.0091856	0.0109418	0.0113101
135	987285	48696580000	7.38587e+09	0.661954	0.0997526	6.63761	271606	0.952225	13147	85881.3	27185.8	0.316567	1845.46	2989.51	0.184186	1.47577e+06	1068.33	1756	1.64368	9713883000	6719021000	0.326577	0.225891	1.44573	172466	34192	6778.69	0.198254	1454.24	2130.25	0.14793	1165861	0.0332143	1452	1282	5406	13198	17567	37591	29326	172902	245812	149066	24502	15828	0.00157705	0.00886168	0.0108874	0.013368
136	944547	32976810000	4.75894e+09	0.534137	0.0771845	6.98783	248461	0.982181	4432.67	63470.3	16220.9	0.25542	1729.4	2952.99	0.227532	1.09326e+06	847.667	1655.33	1.95281	8257000000	6574119000	0.208159	0.165734	1.25599	199165	28522	4084.57	0.143208	1348.02	2161.45	0.241004	826398	0.0128754	1338	1077	4015	9592	14877	24105	23253	153869	280282	170640	20172	11374	0.00145255	0.00684455	0.00861259	0.0101551
137	978941	2.51428e+10	9341739000	0.409908	0.148132	2.94877	248172	0.942896	14178.7	73590	21973	0.295321	1544.24	3103.74	0.195728	1.27273e+06	1160	1382.67	1.19195	21542960000	7737900000	0.39201	0.140804	2.78408	234425	34801	5166.3	0.148453	1505.62	2164.79	0.211827	1106683	0.222284	1450	1259	3834	10340	14214	27546	25150	166548	271829	174268	19956	13604	0.00156189	0.00692483	0.00935705	0.0105624
138	961819	32194360000	6584239000	0.516492	0.105644	4.90322	249706	0.973659	6575.33	66768	17885.2	0.267304	1665.95	2968.16	0.198996	1.25508e+06	932.667	1576.33	1.69014	10419830000	9536638000	0.230317	0.210795	1.09261	212700	27949	3672.53	0.131401	1397.04	2214.2	0.213737	995150	0.00195857	1254	1184	4280	10342	10771	23691	23125	171600	292413	167150	17207	10545	0.00139943	0.00770831	0.00964735	0.0107525
139	1235961	2.65098e+10	1.26498e+10	0.253909	0.121736	2.10268	323053	0.944163	18003	100377	31224.3	0.311025	1504	3161.65	0.248849	1.29781e+06	1211.33	1291	1.06577	17036090000	15121710000	0.239327	0.212433	1.1266	266802	52700	10409.5	0.197525	1526.34	2064.05	0.186757	1428606	0.00354391	1516	1435	5237	12861	16400	28607	34298	187702	342052	228902	31314	22034	0.00146607	0.00742337	0.0093846	0.0104057
140	1011756	4.65934e+10	6.40528e+09	0.627844	0.0863063	7.28248	272413	0.946068	14699.7	76132	21299.8	0.27925	1803.52	2951.71	0.214389	1.2758e+06	939.667	1740	1.85172	9556747000	7069603000	0.252575	0.186842	1.35181	194518	28886	4289.58	0.1485	1217.59	2141.25	0.212297	916255	0.0223773	1218	1195	5085	10998	18872	31433	25078	151102	279887	196020	21553	12855	0.00153298	0.00858606	0.0101902	0.0108702
141	1023070	2.24617e+10	9.3947e+09	0.308281	0.128905	2.39138	270108	0.907249	25028.3	89133.3	29422.4	0.330003	1451.29	3230.31	0.257994	1047164	1105.67	1340	1.21194	9598634000	8513956000	0.212076	0.18811	1.1274	212745	38025	6796.4	0.178735	1230.99	2222.62	0.22443	947934	0.00358625	1191	1133	4698	12171	16215	31157	34103	176997	259554	149683	24825	17759	0.00174866	0.00735336	0.010013	0.0118965
142	1022824	2.68951e+10	7595230000	0.378936	0.106906	3.54442	266391	0.937788	16614	91453	31408.5	0.343453	1603.84	3137.52	0.227148	1.17392e+06	1003.33	1519.67	1.51462	9436950000	8530032000	0.188663	0.170532	1.10632	223652	35158	5526.82	0.1572	1187.96	2157.76	0.258637	864732	0.00254792	1065	1085	5711	10140	15475	27796	27095	153110	266034	187374	31244	16873	0.00230832	0.00766212	0.00867696	0.00991373
143	984804	3.0872e+10	6.10232e+09	0.44313	0.086961	5.12708	264276	0.948162	13720	75741.3	21790.9	0.285989	1559.33	3138.63	0.263251	1004827	829	1519.67	1.83313	7026756000	4826153000	0.190663	0.130952	1.45597	191975	28421	4207.6	0.148045	1177.51	2160.8	0.288205	666105	0.0344694	1144	896	4812	9636	12016	27305	29332	186641	273084	148379	19547	10278	0.00178919	0.00795285	0.00942624	0.00978469
144	1161026	2.28287e+10	11026293000	0.258944	0.124142	2.08935	297160	0.927918	21416.7	85678.7	24741	0.288651	1503.11	3211.19	0.238965	1.24413e+06	1212.33	1282.67	1.05801	16002880000	12596410000	0.220258	0.173373	1.27043	269546	46150	7901.52	0.171214	1563.43	2274.5	0.220166	1224286	0.0141873	1474	1239	4352	11007	14736	27194	26668	184194	341905	223229	24853	17784	0.00154519	0.00631941	0.00810835	0.00948041
145	1010601	1.57809e+10	9.9271e+09	0.238596	0.149728	1.59604	257067	0.880636	30738.7	77764.7	23527.6	0.302579	1325.61	3286.74	0.252853	1016852	1208	1025	0.84851	13264140000	10170420000	0.231438	0.177457	1.30419	239399	41909	7336.56	0.175059	1370.45	2138.68	0.203509	1176356	0.0174281	1320	1258	2734	11559	17014	34349	33085	223694	273871	107176	10657	14125	0.000943003	0.00540668	0.0088195	0.0114377
146	818094	2.15029e+10	4.10038e+09	0.434291	0.0830538	5.25768	222529	0.953844	10308.3	79171.7	28187.6	0.355883	1464.99	3145.03	0.219084	1015824	886.667	1398	1.57669	4285355000	3584865000	0.189177	0.158254	1.1954	150508	29444	5760.15	0.195631	1311.02	2150.46	0.205039	734045	0.00792191	1192	861	6392	9253	10341	27134	25632	132591	211422	131554	19990	12737	0.00350449	0.010401	0.0110501	0.0113104
147	703322	1.64209e+10	2.95965e+09	0.460354	0.0831679	5.54185	188593	0.966133	6419.67	50022.3	13293.1	0.264897	1357.24	3104.62	0.230117	821523	818	1323	1.61736	3627571000	3053223000	0.191752	0.161392	1.18811	137543	21878	3479.98	0.159063	959.488	2164.83	0.245339	560625	0.00739084	840	960	2864	6950	9252	20181	15643	129969	217009	118408	12307	10124	0.00121708	0.0067693	0.00859208	0.00988168
148	847454	30296290000	18240000000	0.763766	0.470746	1.67855	197742	0.944489	10866.3	63245.7	20321.1	0.320664	1829.6	3080.63	0.115017	1.72675e+06	1396	1468.67	1.05205	75939270000	31755840000	1.17495	0.491334	2.39135	254228	36528	5248.42	0.143682	2419.57	2018.25	0.113783	2234332	0.168317	2411	1536	1837	9431	14725	29896	23277	138194	237975	147987	14021	14902	0.000649003	0.00525102	0.0090707	0.0111286
149	786621	25038470000	8.71545e+09	0.697384	0.245056	3.12209	189779	0.955829	8341.67	51807.3	14180.6	0.273446	1718.55	3092.62	0.154385	1.26419e+06	1122.33	1629.33	1.45174	43443000000	8841118000	0.920153	0.187261	4.91374	217285	28703	3791.62	0.132098	1811.34	2234.52	0.150022	1448356	0.437986	1437	1793	1980	7557	11554	23155	16496	139883	252906	139526	9279	10769	0.000641986	0.00536345	0.00804199	0.00960691
150	678337	19228630000	4410763000	0.667873	0.150413	4.85005	169672	0.982042	3068.33	55158.3	17957.8	0.324641	1551.61	3029.08	0.149387	1145975	1037.33	1468.67	1.41581	10557190000	4179923000	0.368241	0.145798	2.52569	169320	22096	2883.49	0.130498	1312.65	2109.83	0.190323	889644	0.187259	1129	1044	3806	9465	14525	25130	16310	99056	182870	124201	17169	10868	0.00198426	0.0088717	0.0112569	0.0139532
151	917511	29922860000	6296224000	0.560319	0.115971	5.18196	231603	0.9419	13619	62297	16782.9	0.26857	1573.05	3065.9	0.213504	1091463	1012.33	1470	1.45209	13807040000	6533716000	0.278389	0.131738	2.1132	222702	24629	2723.76	0.110592	1398	2309.53	0.254057	876581	0.127859	1019	1168	3701	9111	13706	26997	21526	157944	268650	167798	15230	11243	0.00127519	0.00754214	0.00923695	0.00993013
152	950438	2.84556e+10	7.03631e+09	0.503694	0.12447	4.05001	237666	0.989221	2555	59587	14945.8	0.250774	1619.82	2955.83	0.210021	1.13394e+06	954	1559.67	1.63487	14367820000	10465510000	0.254847	0.18563	1.37287	237441	27009	3072.28	0.11375	1245.73	2190	0.247626	958868	0.0246931	1096	1198	3032	8963	11517	27409	18539	187625	324721	149757	10449	10337	0.000934306	0.00689787	0.00936621	0.00943039
153	98858	1314821300	1.76864e+08	2.20862	0.304173	8.15359	24343	0.995255	114.667	11608	5539.3	0.476477	977.552	3263.49	0.0716355	339859	686.333	876	1.27635	490805300	232578300	0.735689	0.348621	2.11028	25829	6009	1397.97	0.232646	1211.11	2210.88	0.0663845	389082	0.127428	1166	630	313	1872	4836	5206	2615	16557	23909	12371	1167	1865	0.000566469	0.00785976	0.0127152	0.0189363
154	1046817	1.22312e+10	9.51058e+09	0.167608	0.130663	1.28625	269895	0.992875	1930.33	72225.3	19416.4	0.267398	1367.59	3255.05	0.272062	993676	1181.67	1173	0.992666	14319300000	10544590000	0.254649	0.187521	1.35798	237132	51187	11049.2	0.215859	1427.34	2139.18	0.181478	1306673	0.0230479	1428	1350	3849	9458	12931	25131	27153	214760	314364	150900	14586	12829	0.00138706	0.00588737	0.00786862	0.00903501
[truncated: 28 more columns]

## Sheet: Manual Data
Experiment-1					Experiment-2
PlantID	Fresh_Weight (g)	Dry_Weight (g)	ShootArea (mm2)		PlantID	Fresh_Weight (g)	Dry_Weight (g)	ShootArea (mm2)
1	25.2	4.68	592.25		1	53.4	12.9	663.92
2	25.1	5.05	511.33		2	58.9	11.8	729.47
3	29.6	4.78	656.68		3	59.7	13.03	822.7
4	15.6	2.52	378.63		4	54.7	13.5	817.7
5	24.4	4.64	589.39		5	50.2	11.7	698.22
6	2.1	0.34	57.69		6	49.6	11.4	620.67
7	7	1.23	188.56		7	48.5	11.01	689.98
8	3.8	0.66	143.4		8	53.7	11.03	971.55
9	6.9	0.92	149.9		9	51.9	12.8	674.27
10	4.7	0.89	147.7		10	75.2	16.4	958.71
11	4.4	0.69	113.96		11	47.3	10.4	797.56
12	3.8	0.43	216.82		12	47.7	8.99	608.17
13	2	0.46	59.02		13	95.9	18.1	1211.47
14	3.8	0.54	116.74		14	69.8	12.3	955.41
15	9.6	1.85	191.28		15	70	15.7	859.2
16	1.3	0.33	47.17		16	71.6	16.4	845.7
17	0.6	0.15	18.43		17	69.4	15.3	888.27
18	12.4	1.85	356.83		18	69.3	13.8	797.79
19	14	2.86	451.6		19	45	9.59	492.08
20	12.7	2.5	430.32		20	88.8	16.9	1128.36
21	48.3	9.69	995.69		21	63.1	14.4	979.42
22	45.8	6.45	1256.01		22	51	10.01	536.02
23	54.4	10.05	1212.23		23	58.8	12.1	633.71
24	62.9	10.04	1423.5		24	55.6	12.3	800.31
25	51.9	9	1133.68		25	66.9	15.1	660.99
26	33	6.47	712.19		26	60.5	13	744.96
27	87.8	16.96	1949.2		27	56.1	13.1	876.37
28	26.9	4.96	692.69		28	66	14.02	812.96
29	64.6	14.28	1840.79		29	49.4	9.8	528.24
30	64.9	10.23	1821.39		30	65.3	15.4	675.4
31	41	6.5	1117.79		31	63.1	13.9	823.56
32	35.8	6.42	897.55		32	50.9	12.8	722.64
33	47.3	7.29	1148.36		33	60.6	13.56	826.34
34	43.4	9.68	894.92		34	55.6	11.98	665.59
35	115.3	21.12	2980.7		35	45.1	7.9	592.61
36	101.3	19.97	2704.21		36	68.6	11.8	920.46
37	41.9	8.5	1361.95		37	92.2	15.5	1301.34
38	37	9.42	775.81		38	84.7	14	1173.22
39	72.2	14.4	1487.79		39	84.3	16.4	709.85
40	87.3	16.43	2003.07		40	70.3	14.9	725.78
41	43.2	8.94	1606.06		41	103.5	20.2	1368.02
42	45.8	8.1	1071.31		42	93.3	17.6	1297.76
43	59.6	10.24	1622.01		43	101.8	19.9	1347.31
44	47.4	8.21	1099.3		44	85.8	14.6	1191.51
45	43.4	8.89	846.83		45	96.2	17.6	1273.25
46	105.4	21.13	1907.59		46	81.7	15.1	901.84
47	71.8	9.93	1388.51		47	103.4	21.02	1310.41
48	60.8	11.18	1280.67		48	103.3	21.55	1434.01
49	69.6	13.84	1449.42		49	75.4	12.7	1012.18
50	75.3	14.76	1680.55		50	69.5	12.8	821.79
51	76.5	13.06	1725.3		51	72	12.4	1017.68
52	69.4	12.7	1469.25		52	81.7	16.2	1036.71
53	60.3	12.07	1378		53	70.9	15.4	921.78
54	96.9	17.87	2303.93		54	73.8	14.9	925.8
55	22.1	3.73	571		55	76.3	16.4	914.52
56	54.6	10.81	1298.06		56	76.4	13.5	1191.72
57	57.2	9.91	1275.39		57	81.4	15	1095.47
58	53.9	11.02	1159.6		58	87.8	17.1	1119.24
59	87.7	17.63	2075.03		59	80	15.8	1102.72
60	70.6	10.57	1356.05		60	77.3	13.3	938.53
61	64	11.4	1369.76		61	82.1	13.3	1038.32
62	59.7	12.08	1292.01		62	76.1	13.6	1053.21
63	58.3	11.45	1838.49		63	54.8	8.5	717.76
64	45.4	9.62	1008.55		64	91.2	17.5	1101.87
65	54	10.42	1246.55		65	107.8	22.2	1195.02
66	38.1	8.07	889.85		66	95.7	19.04	1356.28
67	63.5	12.56	1274.57		67	88.7	17.2	1093.12
68	47.2	9.03	1043.96		68	80.1	14.5	1212.9
69	42.2	9.16	955.86		69	82.4	12.5	1157.52
70	41.6	8.17	877.07		70	69	13.4	851.96
71	32.6	6.74	736.97		71	73.7	14.6	1038.81
72	58.4	11.16	1438.27		72	5.8	0.8	26.15
73	31.5	6.04	633.09		73	11.7	1.5	52.75
74	43.1	7.96	1096.08		74	13	1.8	66.75
75	48	8.98	1099.82		75	17.4	2.2	113.96
76	42.7	11.82	914.42		76	13.8	1.7	53.42
77	40.7	8.2	743.31		77	18.5	2.5	75.62
78	66	14.27	1582.84		78	8.5	1.2	40.58
79	63	10.68	1209.27		79	19.1	2.5	166.84
80	49.9	8.28	1148.33		80	18.5	2.7	132.54
81	73.2	14.71	1511.43		81	19.2	2.6	98.81
82	31.6	6.11	695		82	17.4	2.5	88.43
83	95.98	18.95	2150.97		83	24.8	4.1	176.31
84	50.3	9.38	1304.48		84	26.1	4.7	468.98
85	77.1	13.88	1706.28		85	27	3.9	399.88
86	130.5	24.99	2680.02		86	28.9	4.8	422.52
87	1.2	0.31	40.86		87	25	4.2	337.82
88	98.9	21.79	2476.97		88	34	5.4	456.78
89	7.3	1.57	257.53		89	37.3	5.5	565.21
90	28.1	4.98	887.62		90	48.6	9	674.2
91	57.8	11.16	1621.98		91	53.7	11.79	887.55
92	59	9.94	1729.12		92	51.8	13.25	776.15
93	88.3	17.58	2090.29		93	51.8	10.8	682.5
94	68.8	12.63	2050.23		94	56.8	10.9	698.21
95	75.2	14.05	1939.05		95	51.6	8.5	835
96	53.9	6.81	1414.79		96	43.9	7.84	713.76
97	40.1	6.08	1315.68		97	48.6	9.7	656.68
98	44.4	9.69	983.2		98	28.8	4.1	473.2
99	80.7	13.89	1819.27		99	42.4	6.4	575.21
100	65	14.99	1416.04		100	37.8	6.1	536.4
101	78.1	15.31	1985.66		101	27.6	3.9	406.4
102	64.5	11.91	975.38		102	22.4	3.5	342.5
103	59.1	11.32	1288.19		103	25.8	3.6	442.21
104	110	21.33	2361.58		104	39.8	6.3	551.31
105	48.4	9.58	1106.01		105	68.6	10.9	976.44
106	59.8	10.44	1407.11		106	43.2	7.7	617.9
107	76.8	17.3	1793.36		107	51	6.7	879.2
108	68.3	12.16	1623.54		108	33	5.3	456.7
109	59.7	11.77	1373.69		109	32.1	5.8	497.5
110	82.5	16.03	1610.22		110	26.2	4.3	422.54
111	90.7	19.11	1942.78		111	41.9	7.12	697.69
112	80.3	14.99	1793.03		112	24.3	3.9	365.58
113	72.2	11.62	1782.89		113	36.9	6	548.69
114	35.5	8.91	683.94		114	45.6	8.69	749.32
115	77.6	14.49	1723.63		115	47	7.5	601.66
116	98.4	18.55	2203.53		116	17.6	2.6	260.63
117	88.7	17.68	2237.37		117	82.6	14.56	1071.4
118	85.7	15.47	1743.68		118	74.6	13.02	1184.91
119	76.9	13.58	1483.88		119	62	11	708.95
120	75.7	14	1637.34		120	62	10.5	843.12
121	10.97	1.29	351.04		121	44.9	7.3	633.85
122	25.48	4.62	691.42		122	59.3	11	865.93
123	89.5	17.33	2784.14		123	29.6	4.6	406.07
124	8.67	1.58	314.94		124	50.4	7.9	712.67
125	63.55	12.96	1452.61		125	65.4	11	855.83
126	50.36	8.89	1048.46		126	73.16	14.4	919.15
127	95.22	20.25	1792.8		127	43	6.6	552.21
128	63.97	10.93	1799.61		128	43.4	6.4	729.25
129	56.39	8.99	1666.59		129	22.2	4	375.76
130	12.08	1.98	282.11		130	56.5	7.5	807.36
131	46.59	7.68	1079.96		131	40.3	6.6	634.61
132	82.54	15.24	2884.82		132	30.8	4.8	485.77
133	28.35	4.71	1013.01		133	53.7	10.9	700.36
134	65.04	11.99	1919.86		134	55.4	10.7	966.7
135	45.74	5.91	1487.76		135	63.3	12.1	814.57
136	6.72	0.98	179.06		136	61.4	12.35	868.18
137	49.12	6.63	1314.63		137	56.1	11.5	795.58
138	83.86	12.8	2298.87		138	53.9	10.65	729.13
139	70.95	12.93	1922.67		139	91.4	17.3	1075.46
140	58.97	11.17	1586.25		140	60	12	844.99
141	116.24	21.72	3622.25		141	70.7	12.8	1018.2
142	78.16	13.92	2363.3		142	60.4	11.2	1032.48
143	90.03	15.92	2322.7		143	64.9	12.1	917.41
144	123.8	23.12	2534.47		144	73.6	15.6	1336.61
145	32.15	6.02	1137.49		145	61.4	9.5	869.12
146	92.12	17.42	2186.81		146	54.8	10.3	804.38
147	57.74	9.76	1698.93		147	36.9	5.9	573.21
148	70.6	14.37	2018.46		148	46.5	8.98	636.3
149	90.59	13.61	2114.33		149	38.5	5.5	619.85
150	47.76	7.1	1528.71		150	41.4	6.6	523.84
151	62.45	9.56	1535.27		151	51.9	10.12	753.3
152	62.24	11.72	1775.33		152	54.9	10.7	740.95
153	63.66	11.28	1788.72		153	3.3	0.5	40.2
154	56.63	9.87	1252.68		154	68.7	10.8	973.88
155	91.68	19.09	2042.06
156	47.04	9.57	1593.46
157	33.26	5.53	831.99
158	82.9	15.22	2256.93
159	70.2	14.82	2098.87
160	84.6	15.75	2210.48
161	0.9	0.24	28.72
162	98.43	15.57	2131.02
163	71.4	11.94	2222.93
164	34.15	6.24	889.53
165	93.57	18.97	2157.5
166	48.22	7.39	1081.11
167	51.63	8.8	1907.94
168	63.47	12.16	1929.86
169	75.68	11.99	2337.65
170	118.36	21.31	2483.61
171	29.2	5.55	733.26
172	121.92	24.56	2603.18
173	75.5	14.2	1848.79
174	58.48	9.96	1739.17
175	96.02	19.46	2625
176	33.6	6.66	1232.96
177	53.33	11.58	1658.5
178	65.96	14.9	1969.29
179	75.65	14.56	1860.9
180	58.91	10.06	1708.73
181	80.04	14.56	1537.41
182	85.4	16.23	1706.86
183	145.86	27.35	3303.98
184	85.65	15.68	1858.72
185	60.52	12.04	1274.74
186	34.7	9.35	684.47
187	83.97	18.32	1427.05
188	66.67	13.8	1307.51
189	48.52	10.5	842
190	64.86	12.6	1610.79
191	67.58	13.41	1339.67
192	67.55	14.33	1226.76
193	46.12	8.85	870.61
194	52.1	12.16	1053.8
195	30.25	6.6	603.22
196	91.25	17.55	2103.82
197	39.57	8.32	755.69
198	61.86	13.58	1225.89
199	89.87	16.82	1936.69
200	43.15	9.5	914.63
201	52.58	10.89	1170.71
202	54.46	11.65	1206.89
203	23.15	5.37	435.09
204	84.36	15.33	1716.19
205	16.86	3.08	469.68
206	57.82	11.46	1119.97
207	59.15	12.68	1176.22
208	39.22	7.73	821.48
209	53.52	10.84	1232.43
210	69.86	11.51	1610.9
211	26.58	6.26	490.75
212	96.36	18.13	2064.26
213	67.4	13.27	1401.94
214	90.81	13.93	1970.09
215	60.53	12.59	1213.98
216	62.24	9.51	1323.73
217	29.84	6.65	656.68
218	57.36	11.64	1381.02
219	61.36	13.75	1184.39
220	77.86	13.93	1416.86
221	66.34	10.92	1238.61
222	69.12	13.13	1466.58
223	28.66	5.72	567.43
224	54.66	12.52	1087.82
225	32.94	8.75	777.17
226	64.36	13.28	1535.68
227	62.32	13.21	1240.23
228	57.16	13.36	1296.5
229	102.32	18.93	2089.49
230	48.1	10.45	979.34
231	97.7	17.24	2325.19
232	60.38	11.4	1243.96
233	54.1	12.86	1173.77
234	63.55	13.56	1161.23
235	87.12	14.26	1743.97
236	53.46	12.24	1046.91
237	80.08	14.32	1678.18
238	63.63	11.94	1496.09
239	93.13	15.43	1564.24
240	67.12	10.9	1264.77
241	78.34	15.56	1518.22
242	37.89	8.05	672.19
243	26.43	6.35	449.27
244	41.94	8.8	871.4
245	51.57	12.01	986.51
246	52.25	11.79	1036.61
247	60.22	13.13	921.85
248	46.53	11.54	796.17
249	56.4	11.33	964.32
250	50.15	10.65	898.43
251	64.26	13.71	1176.65
252	80.62	13.87	1402.84
253	60.28	12.49	1085.62
254	59.36	12.88	1241.98
255	75.08	11.29	1407.35
256	71.94	10.78	1443.36
257	69.87	14.11	1201.58
258	92.78	18.89	1750.9
259	68.69	13.12	1293.58
260	56.94	14.24	1135.72
261	41.18	10.9	718.92
262	58.32	13.81	1134.19
263	68.84	12.38	1177.37
264	96.42	17.6	2123.9
265	84.04	16.2	1708.47
266	55.2	12.68	1133.83
267	55.14	13.29	1000.57
268	69.88	11.35	1337.05
269	54.18	15.01	847.58
270	49.83	12.5	941.59
271	69.59	14.5	1330.03
272	35.61	7.45	715.86
273	51.94	11.23	1048.44
274	25.35	5.81	432.34
275	65.83	13.72	1390.78
276	55.36	13.46	879.29
277	41.73	10.2	776.73
278	29.12	6.76	544.56
279	54.79	12.94	1087.71
280	49.37	10.78	1036.76
281	42.03	10.34	726.4
282	71.23	12.92	1321.66
283	62.61	13.75	1412.68
284	69	14.04	1248.31
285	39.17	8.08	729.52
286	70.79	12.11	1218.79
287	60.24	12.3	1027.79
288	65.32	14.85	1229.87
289	53.71	12.29	969.98
290	77.02	11.55	1421.28
291	52.93	14.09	980.55
292	79.85	13.86	1482.14
293	59.37	11.68	829.54
294	86.77	15.91	1754.56
295	37.6	8.45	666.99
296	70.11	14.79	1345.92
297	69.96	15.67	1321.13
298	66.65	12.92	1048.37
299	29.54	5.94	652.38
300	35.38	8.05	549.56

## Sheet: Traits Information
Sl. No.	Trait Abbreviations	TraitID	Trait Code	Trait Class
1	PSA	Projected Shoot Area	1	Architectural Trait
2	SMPALA_SV	2ndMomentPrincipleAxisLargeAbs_SV	2	Architectural Trait
3	SMPASA_SV	2ndMomentPrincipleAxisSmallAbs_SV	3	Architectural Trait
4	SMPALN_SV	2ndMomentPrincipleAxisLargeNorm_SV	4	Architectural Trait
5	SMPASN_SV	2ndMomentPrincipleAxisSmallNorm_SV	5	Architectural Trait
6	SMPAR_SV	2ndMomentsPrincipalAxisRatio_SV	6	Architectural Trait
7	Area_SV	Area_SV	7	Architectural Trait
8	ADAR_SV	AreaDistributionAboveRelative_SV	8	Architectural Trait
9	ADBA_SV	AreaDistributionBelowAbsolute_SV	9	Architectural Trait
10	BPC_SV	BoundaryPointCount_SV	10	Architectural Trait
11	BPR_SV	BoundaryPointRoundness_SV	11	Architectural Trait
12	BPAR_SV	BoundaryPointsToAreaRatio_SV	12	Architectural Trait
13	CaliperLength_SV	CaliperLength_SV	13	Architectural Trait
14	CenterOfMassY_SV	CenterOfMassY_SV	14	Architectural Trait
15	Compactness_SV	Compactness_SV	15	Architectural Trait
16	ConvexHullArea_SV	ConvexHullArea_SV	16	Architectural Trait
17	ObjectExtentX_SV	ObjectExtentX_SV	17	Architectural Trait
18	ObjectExtentY_SV	ObjectExtentY_SV	18	Architectural Trait
19	RatioOEXY_SV	RatioOEXY_SV	19	Architectural Trait
20	SMPALA_TV	2ndMomentPrincipleAxisLargeAbs_TV	20	Architectural Trait
21	SMPASA_TV	2ndMomentPrincipleAxisSmallAbs_TV	21	Architectural Trait
22	SMPALN_TV	2ndMomentPrincipleAxisLargeNorm_TV	22	Architectural Trait
23	SMPASN_TV	2ndMomentPrincipleAxisSmallNorm_TV	23	Architectural Trait
24	SMPAR_TV	2ndMomentsPrincipalAxisRatio_TV	24	Architectural Trait
25	Area_TV	Area_TV	25	Architectural Trait
26	BPC_TV	BoundaryPointCount_TV	26	Architectural Trait
27	BPR_TV	BoundaryPointRoundness_TV	27	Architectural Trait
28	BPAR_TV	BoundaryPointsToAreaRatio_TV	28	Architectural Trait
29	CaliperLength_TV	CaliperLength_TV	29	Architectural Trait
30	CenterOfMassY_TV	CenterOfMassY_TV	30	Architectural Trait
31	Compactness_TV	Compactness_TV	31	Architectural Trait
32	ConvexHullArea_TV	ConvexHullArea_TV	32	Architectural Trait
33	Excentricity_TV	Excentricity_TV	33	Architectural Trait
34	ObjectExtentX_TV	ObjectExtentX_TV	34	Architectural Trait
35	ObjectExtentY_TV	ObjectExtentY_TV	35	Architectural Trait
36	PSCC_3	PSCC_3	36	Physiological Trait
37	PSCC_6	PSCC_6	37	Physiological Trait
38	PSCC_8	PSCC_8	38	Physiological Trait
39	PSCC_11	PSCC_11	39	Physiological Trait
40	PSCC_13	PSCC_13	40	Physiological Trait
41	PSCC_16	PSCC_16	41	Physiological Trait
42	PSCC_17	PSCC_17	42	Physiological Trait
43	PSCC_18	PSCC_18	43	Physiological Trait
44	PSCC_20	PSCC_20	44	Physiological Trait
45	NoPSCC	NoPSCC	45	Physiological Trait
46	PSCC_Ratio_2	PSCC_Ratio_2	46	Physiological Trait
47	PSCC_Ratio_4	PSCC_Ratio_4	47	Physiological Trait
48	PSCC_Ratio_5	PSCC_Ratio_5	48	Physiological Trait
49	PSCC_Ratio_6	PSCC_Ratio_6	49	Physiological Trait
50	PSCC_Ratio_9	PSCC_Ratio_9	50	Physiological Trait
51	PSCC_Ratio_12	PSCC_Ratio_12	51	Physiological Trait
52	PSCC_Ratio_14	PSCC_Ratio_14	52	Physiological Trait
53	PSCC_Ratio_15	PSCC_Ratio_15	53	Physiological Trait
54	PSCC_Ratio_16	PSCC_Ratio_16	54	Physiological Trait
55	PSCC_Ratio_17	PSCC_Ratio_17	55	Physiological Trait
56	PSCC_Ratio_18	PSCC_Ratio_18	56	Physiological Trait
57	PSCC_Ratio_20	PSCC_Ratio_20	57	Physiological Trait
58	NoPSCC_Ratio	NoPSCC_Ratio	58	Physiological Trait
59	B_TV	B_TV	59	Physiological Trait
60	G_TV	G_TV	60	Physiological Trait
61	B_SV	B_SV	61	Physiological Trait
62	G_SV	G_SV	62	Physiological Trait
63	R-G_TV	R-G_TV	63	Physiological Trait
64	G-B_TV	G-B_TV	64	Physiological Trait
65	R-G_SV	R-G_SV	65	Physiological Trait
66	(R-G)/(R+G+B)_TV	(R-G)/(R+G+B)_TV	66	Physiological Trait
67	ExGR_TV	ExGR_TV	67	Physiological Trait
68	Gray_TV	Gray_TV	68	Physiological Trait
69	Gray_SV	Gray_SV	69	Physiological Trait
70	PCA1_SV	PCA1_SV	70	Physiological Trait
71	SLR1_TV	SLR1_TV	71	Physiological Trait
72	SLR2_TV	SLR2_TV	72	Physiological Trait
73	SLR2_SV	SLR2_SV	73	Physiological Trait
74	SLR3_TV	SLR3_TV	74	Physiological Trait
75	SLR5_SV	SLR5_SV	75	Physiological Trait
76	NIR_SV	NIR_SV	76	Physiological Trait
77	NIR_TV	NIR_TV	77	Physiological Trait
